# Supplementary material for: Ogt-mediated O-GlcNAcylation inhibits astrocytes activation through modulating NF-κB signaling pathway
Source: J Neuroinflammation. 2023 Jun 22;20:146. doi: 10.1186/s12974-023-02824-8 (PMC10286367; doi:10.1186/s12974-023-02824-8)
Supplement: Supplementary file 12 — Additional file 12: Table S2. The DEGs in cKO astrocyte. [file 12974_2023_2824_MOESM12_ESM.xlsx]

## Sheet: cKOvsCtrl_cKO_deg_all
gene_id	cKO1	cKO2	Ctrl1_cKO	Ctrl2_cKO	cKO	Ctrl_cKO	log2FoldChange	pvalue	padj	gene_name	gene_chr	gene_start	gene_end	gene_strand	gene_length	gene_biotype	gene_description	tf_family
ENSMUSG00000001131	47508.7	46127.3	2451.95	2160.66	46818	2306.31	4.34367	0	0	Timp1	X	20870166	20874735	+	888	protein_coding	tissue inhibitor of metalloproteinase 1 [Source:MGI Symbol;Acc:MGI:98752]	-
ENSMUSG00000064373	720.363	591.646	30092.5	23674.4	656.005	26883.4	-5.35707	6.89082e-263	6.40674e-259	Selenop	15	3268547	3280508	+	2842	protein_coding	selenoprotein P [Source:MGI Symbol;Acc:MGI:894288]	-
ENSMUSG00000056758	3348.44	3320.1	55.3696	49.7965	3334.27	52.5831	5.98899	2.10682e-235	1.30588e-231	Hmga2	10	120361275	120476469	-	6772	protein_coding	high mobility group AT-hook 2 [Source:MGI Symbol;Acc:MGI:101761]	HMGI/HMGY
ENSMUSG00000046223	4122.2	3913.97	179.951	170.49	4018.09	175.22	4.51999	5.1041e-227	2.37277e-223	Plaur	7	24462484	24475968	+	2617	protein_coding	plasminogen activator, urokinase receptor [Source:MGI Symbol;Acc:MGI:97612]	-
ENSMUSG00000046711	15908.2	15207.4	1157.22	1305.68	15557.8	1231.45	3.65878	3.21421e-224	1.19536e-220	Hmga1	17	27556497	27563674	+	2125	protein_coding	high mobility group AT-hook 1 [Source:MGI Symbol;Acc:MGI:96160]	HMGI/HMGY
ENSMUSG00000026475	10393	10285.5	849.001	925.033	10339.3	887.017	3.5426	6.7177e-221	2.08193e-217	Rgs16	1	153740349	153745468	+	2339	protein_coding	regulator of G-protein signaling 16 [Source:MGI Symbol;Acc:MGI:108407]	-
ENSMUSG00000034394	3217.77	3659.77	56.2924	71.7407	3438.77	64.0166	5.74275	8.22256e-211	2.18426e-207	Lif	11	4257557	4272514	+	4350	protein_coding	leukemia inhibitory factor [Source:MGI Symbol;Acc:MGI:96787]	-
ENSMUSG00000029581	12478	12906.3	1398.08	1350.41	12692.1	1374.25	3.20736	2.37739e-205	5.52594e-202	Fscn1	5	142960343	142973185	+	3012	protein_coding	fascin actin-bundling protein 1 [Source:MGI Symbol;Acc:MGI:1352745]	-
ENSMUSG00000002985	17897.7	16045.5	175428	159224	16971.6	167326	-3.30147	1.45509e-191	3.00638e-188	Apoe	7	19696109	19699188	-	2138	protein_coding	apolipoprotein E [Source:MGI Symbol;Acc:MGI:88057]	-
ENSMUSG00000001025	45816.9	43679.7	4358.51	3690.85	44748.3	4024.68	3.47506	4.43085e-188	8.23916e-185	S100a6	3	90612882	90624181	+	1367	protein_coding	S100 calcium binding protein A6 (calcyclin) [Source:MGI Symbol;Acc:MGI:1339467]	-
ENSMUSG00000040026	2941.67	3134.73	73.8261	48.9525	3038.2	61.3893	5.63669	7.49972e-188	1.26779e-184	Saa3	7	46711998	46715700	-	2606	protein_coding	serum amyloid A 3 [Source:MGI Symbol;Acc:MGI:98223]	-
ENSMUSG00000027397	11963.3	12960.7	1057.56	896.337	12462	976.948	3.67371	8.83561e-186	1.36915e-182	Slc20a1	2	129198764	129211616	+	5580	protein_coding	solute carrier family 20, member 1 [Source:MGI Symbol;Acc:MGI:108392]	-
ENSMUSG00000053398	8267.13	8319.68	929.286	949.51	8293.41	939.398	3.14205	2.50365e-185	3.5741e-182	Phgdh	3	98313170	98339990	-	2486	protein_coding	3-phosphoglycerate dehydrogenase [Source:MGI Symbol;Acc:MGI:1355330]	-
ENSMUSG00000019850	3407.52	3770.77	121.813	87.7769	3589.15	104.795	5.1027	2.69091e-185	3.5741e-182	Tnfaip3	10	19000910	19015657	-	7226	protein_coding	tumor necrosis factor, alpha-induced protein 3 [Source:MGI Symbol;Acc:MGI:1196377]	-
ENSMUSG00000050737	10187.3	8983.48	789.017	839.789	9585.41	814.403	3.55673	5.84641e-185	7.24759e-182	Ptges	2	30889471	30929863	-	3931	protein_coding	prostaglandin E synthase [Source:MGI Symbol;Acc:MGI:1927593]	-
ENSMUSG00000035373	2771.24	2689.6	40.6044	21.1002	2730.42	30.8523	6.48241	2.75995e-173	3.20758e-170	Ccl7	11	82045712	82047525	+	801	protein_coding	chemokine (C-C motif) ligand 7 [Source:MGI Symbol;Acc:MGI:99512]	-
ENSMUSG00000015568	140.891	112.113	5482.51	7842.53	126.502	6662.52	-5.71963	6.20802e-173	6.79048e-170	Lpl	8	68880491	68907448	+	10478	protein_coding	lipoprotein lipase [Source:MGI Symbol;Acc:MGI:96820]	-
ENSMUSG00000038264	12299.6	13934.2	950.511	760.452	13116.9	855.482	3.93929	1.39491e-170	1.44102e-167	Sema7a	9	57940112	57962865	+	3298	protein_coding	sema domain, immunoglobulin domain (Ig), and GPI membrane anchor, (semaphorin) 7A [Source:MGI Symbol;Acc:MGI:1306826]	-
ENSMUSG00000002020	7602.44	8531.69	449.417	331.695	8067.07	390.556	4.37013	5.46881e-167	5.35224e-164	Ltbp2	12	84783212	84876532	-	8184	protein_coding	latent transforming growth factor beta binding protein 2 [Source:MGI Symbol;Acc:MGI:99502]	-
ENSMUSG00000024401	2189.49	2466.49	66.4435	54.8606	2327.99	60.652	5.26606	7.55448e-166	7.02378e-163	Tnf	17	35199381	35202007	-	1639	protein_coding	tumor necrosis factor [Source:MGI Symbol;Acc:MGI:104798]	-
ENSMUSG00000054855	3609.77	4264.74	220.556	196.654	3937.25	208.605	4.23955	1.71264e-165	1.5165e-162	Rnd1	15	98663421	98677461	-	2967	protein_coding	Rho family GTPase 1 [Source:MGI Symbol;Acc:MGI:2444878]	-
ENSMUSG00000001473	12458.6	12110.4	1604.8	1457.6	12284.5	1531.2	3.0044	6.11277e-163	5.16668e-160	Tubb6	18	67390717	67402748	+	1757	protein_coding	tubulin, beta 6 class V [Source:MGI Symbol;Acc:MGI:1915201]	-
ENSMUSG00000027859	3170.05	2747.33	105.202	74.2728	2958.69	89.7375	5.04809	7.29899e-158	5.90107e-155	Ngf	3	102469919	102521013	+	1469	protein_coding	nerve growth factor [Source:MGI Symbol;Acc:MGI:97321]	-
ENSMUSG00000022126	2506.5	2260.02	35.9902	19.4122	2383.26	27.7012	6.44095	8.35118e-156	6.47042e-153	Acod1	14	103046977	103056573	+	2623	protein_coding	aconitate decarboxylase 1 [Source:MGI Symbol;Acc:MGI:103206]	-
ENSMUSG00000030208	8127.38	6982.09	680.123	726.691	7554.73	703.407	3.42462	7.81535e-153	5.81305e-150	Emp1	6	135362545	135383173	+	5935	protein_coding	epithelial membrane protein 1 [Source:MGI Symbol;Acc:MGI:107941]	-
ENSMUSG00000043613	2596.26	2772.86	11.0739	16.0362	2684.56	13.555	7.61943	3.32447e-148	2.37764e-145	Mmp3	9	7445822	7455975	+	1801	protein_coding	matrix metallopeptidase 3 [Source:MGI Symbol;Acc:MGI:97010]	-
ENSMUSG00000038296	10670.2	10405.4	446.648	276.835	10537.8	361.741	4.86651	7.25432e-148	4.99608e-145	Galnt18	7	111471661	111779977	-	2575	protein_coding	polypeptide N-acetylgalactosaminyltransferase 18 [Source:MGI Symbol;Acc:MGI:2446239]	-
ENSMUSG00000047793	201.111	190.925	2840.46	3135.49	196.018	2987.98	-3.9304	2.33131e-147	1.54824e-144	Sned1	1	93235841	93301065	+	9491	protein_coding	sushi, nidogen and EGF-like domains 1 [Source:MGI Symbol;Acc:MGI:3045960]	-
ENSMUSG00000037035	3884.73	3753.01	303.61	241.386	3818.87	272.498	3.81077	1.94673e-143	1.24826e-140	Inhbb	1	119415465	119422248	-	4255	protein_coding	inhibin beta-B [Source:MGI Symbol;Acc:MGI:96571]	-
ENSMUSG00000025278	53789.8	53500.1	10123.4	9672.34	53644.9	9897.87	2.43828	6.17997e-142	3.83055e-139	Flnb	14	7817957	7951588	+	9198	protein_coding	filamin, beta [Source:MGI Symbol;Acc:MGI:2446089]	-
ENSMUSG00000030268	1839.54	1821.56	93.2055	89.4649	1830.55	91.3352	4.32564	3.34755e-139	2.00799e-136	Bcat1	6	144993835	145076184	-	9322	protein_coding	branched chain aminotransferase 1, cytosolic [Source:MGI Symbol;Acc:MGI:104861]	-
ENSMUSG00000004098	3847.24	3945.05	275.002	341.824	3896.14	308.413	3.6574	5.82357e-138	3.38404e-135	Col5a3	9	20770050	20815067	-	6809	protein_coding	collagen, type V, alpha 3 [Source:MGI Symbol;Acc:MGI:1858212]	-
ENSMUSG00000037405	4950.51	5560.14	549.082	488.681	5255.33	518.881	3.34101	7.07881e-138	3.9888e-135	Icam1	9	21015985	21028817	+	4360	protein_coding	intercellular adhesion molecule 1 [Source:MGI Symbol;Acc:MGI:96392]	-
ENSMUSG00000041324	2499.68	2573.05	95.974	58.2366	2536.37	77.1053	5.04699	6.24206e-137	3.41385e-134	Inhba	13	16011851	16031621	+	6390	protein_coding	inhibin beta-A [Source:MGI Symbol;Acc:MGI:96570]	-
ENSMUSG00000028364	59610.6	61909.7	7152.83	8499.17	60760.2	7826	2.95669	3.20814e-136	1.70444e-133	Tnc	4	63959785	64047015	-	7772	protein_coding	tenascin C [Source:MGI Symbol;Acc:MGI:101922]	-
ENSMUSG00000029304	112983	96362.9	11557.5	9627.61	104673	10592.5	3.30482	6.3861e-135	3.2986e-132	Spp1	5	104435118	104441050	+	1648	protein_coding	secreted phosphoprotein 1 [Source:MGI Symbol;Acc:MGI:98389]	-
ENSMUSG00000002289	3301.85	3428.88	303.61	250.671	3365.37	277.14	3.60376	4.66042e-134	2.34217e-131	Angptl4	17	33773750	33781575	-	3286	protein_coding	angiopoietin-like 4 [Source:MGI Symbol;Acc:MGI:1888999]	-
ENSMUSG00000011256	4840.29	4907.44	679.2	681.959	4873.87	680.58	2.84021	1.33252e-132	6.52057e-130	Adam19	11	46055992	46147343	+	7115	protein_coding	a disintegrin and metallopeptidase domain 19 (meltrin beta) [Source:MGI Symbol;Acc:MGI:105377]	-
ENSMUSG00000041329	865.799	914.665	8375.58	10288.5	890.232	9332.02	-3.38995	3.01062e-132	1.43545e-129	Atp1b2	11	69599736	69605942	-	4085	protein_coding	ATPase, Na+/K+ transporting, beta 2 polypeptide [Source:MGI Symbol;Acc:MGI:88109]	-
ENSMUSG00000026390	2634.89	2275.56	14.7652	5.90806	2455.23	10.3366	7.91644	1.10298e-120	5.12749e-118	Marco	1	120474538	120505024	-	1925	protein_coding	macrophage receptor with collagenous structure [Source:MGI Symbol;Acc:MGI:1309998]	-
ENSMUSG00000005360	394.268	372.97	3324.94	3649.49	383.619	3487.22	-3.18456	7.44032e-120	3.37446e-117	Slc1a3	15	8634124	8710764	-	8537	protein_coding	solute carrier family 1 (glial high affinity glutamate transporter), member 3 [Source:MGI Symbol;Acc:MGI:99917]	-
ENSMUSG00000020101	497.664	410.711	4389.89	4818.45	454.188	4604.17	-3.342	8.46017e-119	3.66953e-116	Vsir	10	60346851	60372684	+	5014	protein_coding	V-set immunoregulatory receptor [Source:MGI Symbol;Acc:MGI:1921298]	-
ENSMUSG00000036896	2983.71	2539.75	20905.7	19137.9	2761.73	20021.8	-2.85798	8.4856e-119	3.66953e-116	C1qc	4	136889804	136893065	-	1931	protein_coding	complement component 1, q subcomponent, C chain [Source:MGI Symbol;Acc:MGI:88225]	-
ENSMUSG00000029552	4953.92	4868.59	740.107	669.299	4911.26	704.703	2.80153	2.35663e-117	9.95942e-115	Tes	6	17065149	17105828	+	6835	protein_coding	testis derived transcript [Source:MGI Symbol;Acc:MGI:105081]	-
ENSMUSG00000001864	1913.39	1670.6	106.125	89.4649	1791.99	97.795	4.19803	3.32031e-115	1.37202e-112	Aif1l	2	31950139	31973442	+	4032	protein_coding	allograft inflammatory factor 1-like [Source:MGI Symbol;Acc:MGI:1919598]	-
ENSMUSG00000055254	588.562	590.536	4222.85	4706.19	589.549	4464.52	-2.92091	1.41098e-113	5.70374e-111	Ntrk2	13	58806569	59133970	+	19292	protein_coding	neurotrophic tyrosine kinase, receptor, type 2 [Source:MGI Symbol;Acc:MGI:97384]	-
ENSMUSG00000026051	221.563	235.326	2618.06	3135.49	228.445	2876.78	-3.65454	3.7379e-113	1.47886e-110	1500015O10Rik	1	43730602	43742578	+	902	protein_coding	RIKEN cDNA 1500015O10 gene [Source:MGI Symbol;Acc:MGI:1926146]	-
ENSMUSG00000026547	16026.4	15492.7	3248.35	3068.82	15759.5	3158.58	2.31897	1.87162e-112	7.25059e-110	Tagln2	1	172500047	172507380	+	2082	protein_coding	transgelin 2 [Source:MGI Symbol;Acc:MGI:1312985]	-
ENSMUSG00000010064	179.523	238.657	3395.08	4422.61	209.09	3908.84	-4.22403	9.43446e-111	3.58028e-108	Slc38a3	9	107650634	107669530	-	5277	protein_coding	solute carrier family 38, member 3 [Source:MGI Symbol;Acc:MGI:1923507]	-
ENSMUSG00000017969	7101.37	6568.05	1146.15	1060.07	6834.71	1103.11	2.63157	1.65167e-110	6.14258e-108	Ptgis	2	167191805	167240604	-	2567	protein_coding	prostaglandin I2 (prostacyclin) synthase [Source:MGI Symbol;Acc:MGI:1097156]	-
ENSMUSG00000049313	260.194	279.728	2901.37	3576.06	269.961	3238.72	-3.5846	6.18062e-108	2.2535e-105	Sorl1	9	41964720	42124297	-	11321	protein_coding	sortilin-related receptor, LDLR class A repeats-containing [Source:MGI Symbol;Acc:MGI:1202296]	-
ENSMUSG00000021025	4594.87	5008.46	662.59	567.174	4801.66	614.882	2.96594	2.32064e-107	8.29851e-105	Nfkbia	12	55489410	55492647	-	1610	protein_coding	nuclear factor of kappa light polypeptide gene enhancer in B cells inhibitor, alpha [Source:MGI Symbol;Acc:MGI:104741]	-
ENSMUSG00000025993	93.17	59.9416	3227.12	2307.52	76.5558	2767.32	-5.17724	7.67243e-107	2.69187e-104	Slc40a1	1	45908068	45926523	-	9000	protein_coding	solute carrier family 40 (iron-regulated transporter), member 1 [Source:MGI Symbol;Acc:MGI:1315204]	-
ENSMUSG00000037260	1967.93	1753.85	14170	12103.1	1860.89	13136.5	-2.81955	5.46101e-106	1.88051e-103	Hgsnat	8	25944453	25976753	-	3305	protein_coding	heparan-alpha-glucosaminide N-acetyltransferase [Source:MGI Symbol;Acc:MGI:1196297]	-
ENSMUSG00000038393	2256.53	2013.6	11551	12144.4	2135.06	11847.7	-2.47236	3.99446e-104	1.35049e-101	Txnip	3	96557957	96561883	+	3123	protein_coding	thioredoxin interacting protein [Source:MGI Symbol;Acc:MGI:1889549]	-
ENSMUSG00000000753	24815	22780	4259.77	3675.66	23797.5	3967.71	2.58458	2.0805e-103	6.90838e-101	Serpinf1	11	75409769	75422701	-	2359	protein_coding	serine (or cysteine) peptidase inhibitor, clade F, member 1 [Source:MGI Symbol;Acc:MGI:108080]	-
ENSMUSG00000047414	2724.65	2818.37	356.211	308.907	2771.51	332.559	3.06013	6.17678e-103	2.01504e-100	Flrt2	12	95692226	95785215	+	7721	protein_coding	fibronectin leucine rich transmembrane protein 2 [Source:MGI Symbol;Acc:MGI:3603594]	-
ENSMUSG00000025068	5350.46	4728.73	690.274	581.522	5039.59	635.898	2.98717	8.00522e-100	2.5665e-97	Gsto1	19	47854970	47864790	+	1968	protein_coding	glutathione S-transferase omega 1 [Source:MGI Symbol;Acc:MGI:1342273]	-
ENSMUSG00000036905	2922.36	2516.44	18517.4	16347.6	2719.4	17432.5	-2.68046	1.08035e-99	3.40492e-97	C1qb	4	136880129	136886187	-	1088	protein_coding	complement component 1, q subcomponent, beta polypeptide [Source:MGI Symbol;Acc:MGI:88224]	-
ENSMUSG00000021701	4489.2	4592.2	830.544	839.789	4540.7	835.166	2.44273	1.8019e-99	5.58438e-97	Plk2	13	110395046	110400844	+	4491	protein_coding	polo like kinase 2 [Source:MGI Symbol;Acc:MGI:1099790]	-
ENSMUSG00000017390	290.872	319.689	2802.62	3370.97	305.28	3086.8	-3.33786	2.53435e-99	7.7256e-97	Aldoc	11	78322968	78327781	+	3263	protein_coding	aldolase C, fructose-bisphosphate [Source:MGI Symbol;Acc:MGI:101863]	-
ENSMUSG00000000530	2801.92	2870.54	252.855	178.086	2836.23	215.47	3.72116	2.75645e-99	8.26713e-97	Acvrl1	15	101128522	101145336	+	4265	protein_coding	activin A receptor, type II-like 1 [Source:MGI Symbol;Acc:MGI:1338946]	-
ENSMUSG00000006369	2338.34	2508.67	11782.7	12718.4	2423.5	12250.5	-2.33766	4.179e-99	1.23347e-96	Fbln1	15	85205949	85286535	+	4368	protein_coding	fibulin 1 [Source:MGI Symbol;Acc:MGI:95487]	-
ENSMUSG00000058427	1756.6	1659.5	11.0739	5.90806	1708.05	8.49099	7.66999	4.76322e-98	1.38394e-95	Cxcl2	5	90903871	90905938	+	2068	protein_coding	chemokine (C-X-C motif) ligand 2 [Source:MGI Symbol;Acc:MGI:1340094]	-
ENSMUSG00000021469	2241.76	2025.81	202.099	160.362	2133.78	181.23	3.55974	8.40429e-98	2.40427e-95	Msx2	13	53466884	53473074	-	3279	protein_coding	msh homeobox 2 [Source:MGI Symbol;Acc:MGI:97169]	Homeobox
ENSMUSG00000030111	338.593	411.821	3115.46	3355.78	375.207	3235.62	-3.10794	5.60411e-97	1.57892e-94	A2m	6	121635376	121679227	+	7021	protein_coding	alpha-2-macroglobulin [Source:MGI Symbol;Acc:MGI:2449119]	-
ENSMUSG00000042622	5178.89	5017.34	417.118	267.551	5098.11	342.334	3.8985	2.08801e-96	5.795e-94	Maff	15	79346621	79359076	+	2594	protein_coding	v-maf musculoaponeurotic fibrosarcoma oncogene family, protein F (avian) [Source:MGI Symbol;Acc:MGI:96910]	TF_bZIP
ENSMUSG00000030306	44.3126	46.6213	1708.15	2718.55	45.4669	2213.35	-5.6053	1.02092e-95	2.79178e-93	Tmtc1	6	148232430	148444389	-	8578	protein_coding	transmembrane and tetratricopeptide repeat containing 1 [Source:MGI Symbol;Acc:MGI:3039590]	-
ENSMUSG00000097789	4235.83	3356.73	275.925	349.42	3796.28	312.672	3.60046	1.7087e-95	4.60481e-93	Gm2115	7	84528954	84583531	+	7340	protein_coding	predicted gene 2115 [Source:MGI Symbol;Acc:MGI:3780284]	-
ENSMUSG00000056174	15.9071	14.4304	1431.3	1572.39	15.1687	1501.85	-6.63034	2.36252e-95	6.27587e-93	Col8a2	4	126286793	126314330	+	4489	protein_coding	collagen, type VIII, alpha 2 [Source:MGI Symbol;Acc:MGI:88464]	-
ENSMUSG00000005087	19805.4	18500.9	2716.8	2063.6	19153.2	2390.2	3.00269	1.06311e-94	2.78431e-92	Cd44	2	102811141	102901665	-	6776	protein_coding	CD44 antigen [Source:MGI Symbol;Acc:MGI:88338]	-
ENSMUSG00000031765	1604.34	1394.2	9887.17	12098	1499.27	10992.6	-2.87434	8.90782e-92	2.30057e-89	Mt1	8	94179082	94180327	+	1246	protein_coding	metallothionein 1 [Source:MGI Symbol;Acc:MGI:97171]	-
ENSMUSG00000046733	1148.72	1143.33	11.0739	10.9721	1146.02	11.023	6.70023	1.07504e-89	2.73839e-87	Gprc5a	6	135065651	135084709	+	2083	protein_coding	G protein-coupled receptor, family C, group 5, member A [Source:MGI Symbol;Acc:MGI:1891250]	-
ENSMUSG00000024883	1974.75	1847.09	248.24	242.23	1910.92	245.235	2.96222	1.35595e-87	3.40727e-85	Rin1	19	5050481	5057071	+	4792	protein_coding	Ras and Rab interactor 1 [Source:MGI Symbol;Acc:MGI:2385695]	-
ENSMUSG00000020932	3621.13	4154.84	19551.9	21875	3887.99	20713.5	-2.41345	2.36865e-87	5.87268e-85	Gfap	11	102887336	102900912	-	4218	protein_coding	glial fibrillary acidic protein [Source:MGI Symbol;Acc:MGI:95697]	-
ENSMUSG00000024912	1291.88	1234.35	54.4468	27.8523	1263.12	41.1495	4.95097	1.19075e-85	2.91343e-83	Fosl1	19	5447703	5455945	+	1707	protein_coding	fos-like antigen 1 [Source:MGI Symbol;Acc:MGI:107179]	TF_bZIP
ENSMUSG00000028937	5201.61	4602.19	901.602	858.357	4901.9	879.979	2.47796	1.3155e-85	3.17684e-83	Acot7	4	152178134	152271855	+	2124	protein_coding	acyl-CoA thioesterase 7 [Source:MGI Symbol;Acc:MGI:1917275]	-
ENSMUSG00000005125	607.877	538.365	3467.98	3796.35	573.121	3632.17	-2.66421	2.01718e-85	4.80892e-83	Ndrg1	15	66929318	66969640	-	6596	protein_coding	N-myc downstream regulated gene 1 [Source:MGI Symbol;Acc:MGI:1341799]	-
ENSMUSG00000022367	916.929	1175.52	22.1478	25.3203	1046.23	23.734	5.45933	2.24237e-85	5.27808e-83	Has2	15	56665627	56694539	-	4237	protein_coding	hyaluronan synthase 2 [Source:MGI Symbol;Acc:MGI:107821]	-
ENSMUSG00000034855	1485.04	2214.51	84.9001	75.9608	1849.77	80.4304	4.52483	5.22409e-85	1.21427e-82	Cxcl10	5	92346638	92348889	-	2252	protein_coding	chemokine (C-X-C motif) ligand 10 [Source:MGI Symbol;Acc:MGI:1352450]	-
ENSMUSG00000000555	31025.6	33464.1	4214.55	2963.31	32244.8	3588.93	3.16766	5.49053e-85	1.26045e-82	Itga5	15	103344286	103366763	-	4933	protein_coding	integrin alpha 5 (fibronectin receptor alpha) [Source:MGI Symbol;Acc:MGI:96604]	-
ENSMUSG00000004791	2096.32	2013.6	137.501	80.1808	2054.96	108.841	4.24403	6.02922e-85	1.36724e-82	Pgf	12	85166635	85177790	-	2903	protein_coding	placental growth factor [Source:MGI Symbol;Acc:MGI:105095]	-
ENSMUSG00000022221	1724.78	1613.98	157.803	117.317	1669.38	137.56	3.60431	9.56052e-85	2.1419e-82	Ripk3	14	55784995	55788865	-	2292	protein_coding	receptor-interacting serine-threonine kinase 3 [Source:MGI Symbol;Acc:MGI:2154952]	-
ENSMUSG00000004864	1133.95	1100.04	66.4435	45.5765	1116.99	56.01	4.3239	1.50027e-84	3.28312e-82	Mapk13	17	28769297	28780233	+	3150	protein_coding	mitogen-activated protein kinase 13 [Source:MGI Symbol;Acc:MGI:1346864]	-
ENSMUSG00000049580	2798.51	2607.46	441.111	452.389	2702.98	446.75	2.59681	1.50076e-84	3.28312e-82	Tsku	7	98350668	98361328	-	3050	protein_coding	tsukushi, small leucine rich proteoglycan [Source:MGI Symbol;Acc:MGI:2443855]	-
ENSMUSG00000003849	3249.59	2162.34	128.273	158.674	2705.96	143.473	4.23559	5.26917e-84	1.13931e-81	Nqo1	8	107388225	107403206	-	1553	protein_coding	NAD(P)H dehydrogenase, quinone 1 [Source:MGI Symbol;Acc:MGI:103187]	-
ENSMUSG00000034957	411.311	355.21	2689.12	2586.89	383.261	2638	-2.78332	1.61323e-83	3.44805e-81	Cebpa	7	35119293	35121928	+	2636	protein_coding	CCAAT/enhancer binding protein (C/EBP), alpha [Source:MGI Symbol;Acc:MGI:99480]	C/EBP
ENSMUSG00000005481	2613.3	2389.9	394.047	398.372	2501.6	396.21	2.6584	1.09376e-82	2.3112e-80	Ddx39	8	83715177	83726892	+	5155	protein_coding	DEAD (Asp-Glu-Ala-Asp) box polypeptide 39 [Source:MGI Symbol;Acc:MGI:1915528]	-
ENSMUSG00000032786	6163.99	5734.42	1299.34	1217.06	5949.2	1258.2	2.24153	1.67639e-82	3.50252e-80	Alas1	9	106233455	106248654	-	6174	protein_coding	aminolevulinic acid synthase 1 [Source:MGI Symbol;Acc:MGI:87989]	-
ENSMUSG00000001555	8812.52	8316.35	2060.67	1914.21	8564.43	1987.44	2.10761	2.9509e-80	6.09689e-78	Fkbp10	11	100415697	100424824	+	2935	protein_coding	FK506 binding protein 10 [Source:MGI Symbol;Acc:MGI:104769]	-
ENSMUSG00000078249	1150.99	1225.47	84.9001	106.345	1188.23	95.6226	3.63238	9.98873e-78	2.0411e-75	Hmga1b	11	120762794	120764419	+	1626	protein_coding	high mobility group AT-hook 1B [Source:MGI Symbol;Acc:MGI:96161]	HMGI/HMGY
ENSMUSG00000022353	252.241	270.847	1843.81	1796.89	261.544	1820.35	-2.79885	4.70708e-76	9.51394e-74	Mtss1	15	58941234	59082005	-	11345	protein_coding	metastasis suppressor 1 [Source:MGI Symbol;Acc:MGI:2384818]	-
ENSMUSG00000000325	473.803	462.883	2534.08	2743.87	468.343	2638.98	-2.4945	4.15634e-75	8.31045e-73	Arvcf	16	18348182	18407076	+	6715	protein_coding	armadillo repeat gene deleted in velocardiofacial syndrome [Source:MGI Symbol;Acc:MGI:109620]	-
ENSMUSG00000037902	2548.54	1973.63	14434.9	13328.6	2261.09	13881.7	-2.61819	5.58424e-75	1.10385e-72	Sirpa	2	129592835	129632228	+	4911	protein_coding	signal-regulatory protein alpha [Source:MGI Symbol;Acc:MGI:108563]	-
ENSMUSG00000000982	3115.51	2933.81	537.085	452.389	3024.66	494.737	2.61296	5.63946e-75	1.10385e-72	Ccl3	11	83647844	83649355	-	766	protein_coding	chemokine (C-C motif) ligand 3 [Source:MGI Symbol;Acc:MGI:98260]	-
ENSMUSG00000026421	31299.4	32709.3	7239.58	5963.77	32004.4	6601.67	2.27748	2.51883e-74	4.87892e-72	Csrp1	1	135720061	135752232	+	1956	protein_coding	cysteine and glycine-rich protein 1 [Source:MGI Symbol;Acc:MGI:88549]	-
ENSMUSG00000054196	3405.25	3727.48	383.896	248.983	3566.37	316.439	3.4965	3.73218e-74	7.15463e-72	Cthrc1	15	39076932	39087121	+	1593	protein_coding	collagen triple helix repeat containing 1 [Source:MGI Symbol;Acc:MGI:1915838]	-
ENSMUSG00000032011	5135.71	5512.41	1264.27	1215.37	5324.06	1239.82	2.10255	5.98931e-74	1.13644e-71	Thy1	9	44043384	44048579	+	2995	protein_coding	thymus cell antigen 1, theta [Source:MGI Symbol;Acc:MGI:98747]	-
ENSMUSG00000021765	852.165	1067.85	47.987	35.4484	960.007	41.7177	4.52952	1.16384e-72	2.18602e-70	Fst	13	114452290	114458951	-	4589	protein_coding	follistatin [Source:MGI Symbol;Acc:MGI:95586]	-
ENSMUSG00000074622	237.47	218.676	2013.61	1701.52	228.073	1857.56	-3.02584	1.31527e-71	2.44575e-69	Mafb	2	160363703	160367065	-	3363	protein_coding	v-maf musculoaponeurotic fibrosarcoma oncogene family, protein B (avian) [Source:MGI Symbol;Acc:MGI:104555]	TF_bZIP
ENSMUSG00000031517	139.755	127.654	1664.78	2471.26	133.704	2068.02	-3.95164	1.60786e-71	2.96022e-69	Gpm6a	8	54954843	55060871	+	3215	protein_coding	glycoprotein m6a [Source:MGI Symbol;Acc:MGI:107671]	-
ENSMUSG00000058135	1375.96	1221.03	6089.73	6956.32	1298.5	6523.03	-2.32887	2.91196e-71	5.30862e-69	Gstm1	3	108012255	108017973	-	1473	protein_coding	glutathione S-transferase, mu 1 [Source:MGI Symbol;Acc:MGI:95860]	-
ENSMUSG00000031486	16086.6	16450.7	3929.4	3300.92	16268.6	3615.16	2.17015	4.31751e-71	7.79457e-69	Adgra2	8	27085583	27123436	+	5775	protein_coding	adhesion G protein-coupled receptor A2 [Source:MGI Symbol;Acc:MGI:1925810]	-
ENSMUSG00000022199	516.98	481.753	2631.9	2916.89	499.367	2774.4	-2.47426	6.4842e-71	1.15936e-68	Slc22a17	14	54906304	54913132	-	4517	protein_coding	solute carrier family 22 (organic cation transporter), member 17 [Source:MGI Symbol;Acc:MGI:1926225]	-
ENSMUSG00000029860	24326.5	23814.6	7179.59	6695.52	24070.5	6937.56	1.79482	1.68742e-70	2.98833e-68	Zyx	6	42349630	42360213	+	5390	protein_coding	zyxin [Source:MGI Symbol;Acc:MGI:103072]	-
ENSMUSG00000039813	1089.63	1125.57	103.357	75.9608	1107.6	89.6587	3.63081	6.45929e-70	1.13312e-67	Tbc1d2	4	46604390	46650209	-	5425	protein_coding	TBC1 domain family, member 2 [Source:MGI Symbol;Acc:MGI:2652885]	-
ENSMUSG00000037613	2062.24	1716.11	253.777	224.506	1889.17	239.142	2.98269	2.34323e-69	4.07218e-67	Tnfrsf23	7	143665809	143685872	-	3962	protein_coding	tumor necrosis factor receptor superfamily, member 23 [Source:MGI Symbol;Acc:MGI:1930269]	-
ENSMUSG00000023087	2289.48	2361.03	463.259	435.508	2325.26	449.384	2.3718	3.52475e-69	6.06877e-67	Noct	3	51224447	51251644	+	10658	protein_coding	nocturnin [Source:MGI Symbol;Acc:MGI:109382]	-
ENSMUSG00000040612	202.247	276.398	2214.78	2784.38	239.322	2499.58	-3.38422	3.87893e-69	6.61731e-67	Ildr2	1	166254139	166316823	+	8251	protein_coding	immunoglobulin-like domain containing receptor 2 [Source:MGI Symbol;Acc:MGI:1196370]	-
ENSMUSG00000054690	1246.43	941.306	58.1381	37.9804	1093.87	48.0592	4.51455	4.75297e-69	8.03467e-67	Emcn	3	137341067	137432185	+	5409	protein_coding	endomucin [Source:MGI Symbol;Acc:MGI:1891716]	-
ENSMUSG00000000489	3342.76	3706.39	645.979	527.505	3524.57	586.742	2.58756	2.26477e-68	3.794e-66	Pdgfb	15	79995874	80014977	-	4161	protein_coding	platelet derived growth factor, B polypeptide [Source:MGI Symbol;Acc:MGI:97528]	-
ENSMUSG00000043822	999.873	943.526	93.2055	81.8688	971.699	87.5372	3.4743	2.89198e-68	4.80147e-66	Adamtsl5	10	80339110	80348412	-	4722	protein_coding	ADAMTS-like 5 [Source:MGI Symbol;Acc:MGI:1913798]	-
ENSMUSG00000023992	596.515	349.66	5596.02	5699.59	473.087	5647.81	-3.578	8.63854e-68	1.42154e-65	Trem2	17	48346401	48354147	+	4946	protein_coding	triggering receptor expressed on myeloid cells 2 [Source:MGI Symbol;Acc:MGI:1913150]	-
ENSMUSG00000056612	5120.94	4985.15	1315.95	1334.38	5053.04	1325.16	1.93092	1.04646e-67	1.70692e-65	Ppp1r14b	19	6975048	6977324	+	919	protein_coding	protein phosphatase 1, regulatory inhibitor subunit 14B [Source:MGI Symbol;Acc:MGI:107682]	-
ENSMUSG00000026840	1256.66	985.707	85.8229	86.9329	1121.18	86.3779	3.69794	1.175e-67	1.89992e-65	Lamc3	2	31887291	31946539	+	6091	protein_coding	laminin gamma 3 [Source:MGI Symbol;Acc:MGI:1344394]	-
ENSMUSG00000019851	3533.64	3140.28	524.166	396.684	3336.96	460.425	2.85871	1.31576e-67	2.10919e-65	Perp	10	18845020	18857073	+	1952	protein_coding	PERP, TP53 apoptosis effector [Source:MGI Symbol;Acc:MGI:1929938]	-
ENSMUSG00000025967	12958.6	12392.4	3780.82	3766.81	12675.5	3773.82	1.74794	8.05359e-67	1.27997e-64	Eef1b2	1	63176825	63180486	+	2532	protein_coding	eukaryotic translation elongation factor 1 beta 2 [Source:MGI Symbol;Acc:MGI:1929520]	-
ENSMUSG00000024772	10971.3	10257.8	2920.75	2672.13	10614.6	2796.44	1.92452	1.63344e-66	2.57405e-64	Ehd1	19	6276725	6300096	+	3705	protein_coding	EH-domain containing 1 [Source:MGI Symbol;Acc:MGI:1341878]	-
ENSMUSG00000022037	1653.2	1369.78	8523.23	10886.9	1511.49	9705.05	-2.68293	3.43257e-66	5.36375e-64	Clu	14	65968483	65981547	+	3437	protein_coding	clusterin [Source:MGI Symbol;Acc:MGI:88423]	-
ENSMUSG00000038332	279.51	257.527	1657.4	1799.43	268.519	1728.41	-2.6867	5.30648e-66	8.22283e-64	Sesn1	10	41809935	41908424	+	3982	protein_coding	sestrin 1 [Source:MGI Symbol;Acc:MGI:2155278]	-
ENSMUSG00000027447	10608.9	9167.74	37560.9	39694.6	9888.31	38627.7	-1.96587	2.37656e-65	3.65224e-63	Cst3	2	148871722	148875692	-	1266	protein_coding	cystatin C [Source:MGI Symbol;Acc:MGI:102519]	-
ENSMUSG00000041797	53.4023	36.631	858.229	1065.14	45.0167	961.684	-4.41911	5.90903e-65	9.00643e-63	Abca9	11	110100749	110168196	-	8048	protein_coding	ATP-binding cassette, sub-family A (ABC1), member 9 [Source:MGI Symbol;Acc:MGI:2386796]	-
ENSMUSG00000034845	990.783	750.381	43.3729	32.9163	870.582	38.1446	4.51687	6.67391e-65	1.00895e-62	Plvap	8	71497765	71511752	-	1987	protein_coding	plasmalemma vesicle associated protein [Source:MGI Symbol;Acc:MGI:1890497]	-
ENSMUSG00000045776	11.3622	8.88024	978.196	1428.91	10.1212	1203.55	-6.89584	1.0819e-64	1.62241e-62	Lrtm1	14	29018208	29033645	+	7939	protein_coding	leucine-rich repeats and transmembrane domains 1 [Source:MGI Symbol;Acc:MGI:2442106]	-
ENSMUSG00000021996	12683.6	10861.6	2893.98	2854.44	11772.6	2874.21	2.0342	2.19961e-64	3.27213e-62	Esd	14	74732297	74750765	+	3366	protein_coding	esterase D/formylglutathione hydrolase [Source:MGI Symbol;Acc:MGI:95421]	-
ENSMUSG00000041445	677.187	650.478	17.5337	10.9721	663.832	14.2529	5.55276	3.64515e-64	5.37949e-62	Mmrn2	14	34375465	34404287	+	3974	protein_coding	multimerin 2 [Source:MGI Symbol;Acc:MGI:2385618]	-
ENSMUSG00000037010	2824.64	2114.61	203.945	122.381	2469.62	163.163	3.92292	1.33925e-63	1.9609e-61	Apln	X	48025146	48034853	-	3149	protein_coding	apelin [Source:MGI Symbol;Acc:MGI:1353624]	-
ENSMUSG00000047945	4958.46	4864.15	1353.79	1341.13	4911.31	1347.46	1.86589	1.39612e-63	2.02819e-61	Marcksl1	4	129513581	129515985	+	1605	protein_coding	MARCKS-like 1 [Source:MGI Symbol;Acc:MGI:97143]	-
ENSMUSG00000036887	3805.2	2984.87	20750.7	17536.8	3395.04	19143.7	-2.49541	2.98796e-63	4.30707e-61	C1qa	4	136895917	136898803	-	1040	protein_coding	complement component 1, q subcomponent, alpha polypeptide [Source:MGI Symbol;Acc:MGI:88223]	-
ENSMUSG00000033717	65.9007	103.233	1111.08	1258.42	84.5668	1184.75	-3.80693	9.65294e-63	1.38074e-60	Adra2a	19	54045182	54048982	+	3801	protein_coding	adrenergic receptor, alpha 2a [Source:MGI Symbol;Acc:MGI:87934]	-
ENSMUSG00000031963	1033.96	967.947	114.431	97.061	1000.95	105.746	3.24468	2.66754e-62	3.78648e-60	Bmper	9	23223076	23485200	+	4833	protein_coding	BMP-binding endothelial regulator [Source:MGI Symbol;Acc:MGI:1920480]	-
ENSMUSG00000071644	25559.3	23756.9	7676.07	7284.64	24658.1	7480.36	1.72091	6.57577e-62	9.26337e-60	Eef1g	19	8967041	8978479	+	2600	protein_coding	eukaryotic translation elongation factor 1 gamma [Source:MGI Symbol;Acc:MGI:1914410]	-
ENSMUSG00000037242	21580.2	21831	7126.07	7227.25	21705.6	7176.66	1.59667	8.49078e-62	1.18711e-59	Clic4	4	135213969	135272814	-	6572	protein_coding	chloride intracellular channel 4 (mitochondrial) [Source:MGI Symbol;Acc:MGI:1352754]	-
ENSMUSG00000032643	2077.01	1902.59	378.359	388.244	1989.8	383.301	2.37585	9.18314e-62	1.27433e-59	Fhl3	4	124700701	124708611	+	1683	protein_coding	four and a half LIM domains 3 [Source:MGI Symbol;Acc:MGI:1341092]	-
ENSMUSG00000040613	238.606	223.116	1697.08	1473.64	230.861	1585.36	-2.77967	1.99044e-61	2.74165e-59	Apobec1	6	122577792	122602444	-	2702	protein_coding	apolipoprotein B mRNA editing enzyme, catalytic polypeptide 1 [Source:MGI Symbol;Acc:MGI:103298]	-
ENSMUSG00000027962	4222.19	6048.56	632.136	490.369	5135.37	561.253	3.19447	2.12512e-61	2.90563e-59	Vcam1	3	116109949	116129688	-	8870	protein_coding	vascular cell adhesion molecule 1 [Source:MGI Symbol;Acc:MGI:98926]	-
ENSMUSG00000030587	890.796	840.293	43.3729	19.4122	865.545	31.3925	4.79806	2.17198e-61	2.94803e-59	2200002D01Rik	7	29246561	29248466	-	1564	protein_coding	RIKEN cDNA 2200002D01 gene [Source:MGI Symbol;Acc:MGI:1919525]	-
ENSMUSG00000025666	313.597	364.09	1992.38	2333.68	338.843	2163.03	-2.67426	4.82993e-61	6.50815e-59	Tmem47	X	81070698	81097872	+	4025	protein_coding	transmembrane protein 47 [Source:MGI Symbol;Acc:MGI:2177570]	-
ENSMUSG00000042379	977.149	1061.19	89.5142	57.3926	1019.17	73.4534	3.79994	6.04554e-61	8.08754e-59	Esm1	13	113209659	113218098	+	2097	protein_coding	endothelial cell-specific molecule 1 [Source:MGI Symbol;Acc:MGI:1918940]	-
ENSMUSG00000038119	297.689	233.106	2170.49	2985.26	265.398	2577.87	-3.28057	6.72418e-61	8.93116e-59	Cdon	9	35421128	35507652	+	7715	protein_coding	cell adhesion molecule-related/down-regulated by oncogenes [Source:MGI Symbol;Acc:MGI:1926387]	-
ENSMUSG00000032172	1613.43	1747.19	298.996	308.063	1680.31	303.53	2.46863	1.01202e-60	1.33465e-58	Olfm2	9	20667690	20746349	-	2665	protein_coding	olfactomedin 2 [Source:MGI Symbol;Acc:MGI:3045350]	-
ENSMUSG00000017493	51317.3	46933.2	934.823	557.89	49125.3	746.357	6.04075	1.29959e-60	1.70182e-58	Igfbp4	11	99041244	99054392	+	4416	protein_coding	insulin-like growth factor binding protein 4 [Source:MGI Symbol;Acc:MGI:96439]	-
ENSMUSG00000031871	10757.7	9757.17	2842.31	2555.66	10257.4	2698.98	1.92633	7.36396e-60	9.57572e-58	Cdh5	8	104101625	104144511	+	4203	protein_coding	cadherin 5 [Source:MGI Symbol;Acc:MGI:105057]	-
ENSMUSG00000028480	4702.81	4582.21	956.971	734.288	4642.51	845.629	2.45759	7.6468e-60	9.87446e-58	Glipr2	4	43957401	43979118	+	2320	protein_coding	GLI pathogenesis-related 2 [Source:MGI Symbol;Acc:MGI:1917770]	-
ENSMUSG00000070871	3140.51	3044.81	700.425	590.806	3092.66	645.616	2.26086	1.49625e-59	1.91881e-57	Ccnyl1	1	64690455	64725644	+	3456	protein_coding	cyclin Y-like 1 [Source:MGI Symbol;Acc:MGI:2138614]	-
ENSMUSG00000015243	878.298	1057.86	5359.78	7008.65	968.078	6184.21	-2.67536	1.91976e-59	2.44506e-57	Abca1	4	53030787	53159895	-	10363	protein_coding	ATP-binding cassette, sub-family A (ABC1), member 1 [Source:MGI Symbol;Acc:MGI:99607]	-
ENSMUSG00000040260	382.906	376.3	1984.08	2335.37	379.603	2159.72	-2.50853	2.86346e-59	3.62218e-57	Daam2	17	49456022	49564343	-	9769	protein_coding	dishevelled associated activator of morphogenesis 2 [Source:MGI Symbol;Acc:MGI:1923691]	-
ENSMUSG00000070348	10004.4	10034.7	2750.95	2331.15	10019.5	2541.05	1.97958	3.60143e-59	4.52491e-57	Ccnd1	7	144929931	144939925	-	4709	protein_coding	cyclin D1 [Source:MGI Symbol;Acc:MGI:88313]	-
ENSMUSG00000038900	14658.4	14089.6	4713.8	4709.57	14374	4711.68	1.60914	1.33449e-58	1.66543e-56	Rpl12	2	32961559	32965345	+	3598	protein_coding	ribosomal protein L12 [Source:MGI Symbol;Acc:MGI:98002]	-
ENSMUSG00000032518	31507.4	29908.7	10345.8	10225.2	30708	10285.5	1.57801	1.36153e-58	1.68784e-56	Rpsa	9	120127689	120132369	+	3170	protein_coding	ribosomal protein SA [Source:MGI Symbol;Acc:MGI:105381]	-
ENSMUSG00000027955	2097.46	2071.32	412.504	340.135	2084.39	376.32	2.47078	1.49249e-58	1.83794e-56	Fam198b	3	79884533	79946280	+	9598	protein_coding	family with sequence similarity 198, member B [Source:MGI Symbol;Acc:MGI:1915909]	-
ENSMUSG00000000751	8246.68	6975.43	1874.26	1755.54	7611.06	1814.9	2.06831	2.51152e-58	3.07248e-56	Rpa1	11	75298166	75348324	-	5578	protein_coding	replication protein A1 [Source:MGI Symbol;Acc:MGI:1915525]	-
ENSMUSG00000025026	553.339	583.876	2996.42	3869.78	568.607	3433.1	-2.59412	2.64873e-58	3.21915e-56	Add3	19	53140445	53247399	+	4938	protein_coding	adducin 3 (gamma) [Source:MGI Symbol;Acc:MGI:1351615]	-
ENSMUSG00000031972	1546.39	1698.35	83.0544	149.39	1622.37	116.222	3.79858	3.43793e-58	4.15119e-56	Acta1	8	123891769	123894751	-	1536	protein_coding	actin, alpha 1, skeletal muscle [Source:MGI Symbol;Acc:MGI:87902]	-
ENSMUSG00000006205	1897.49	1965.86	6376.73	6699.74	1931.68	6538.24	-1.75906	5.41647e-58	6.49802e-56	Htra1	7	130936111	130985660	+	2879	protein_coding	HtrA serine peptidase 1 [Source:MGI Symbol;Acc:MGI:1929076]	-
ENSMUSG00000028581	1564.57	1275.42	8473.39	6929.31	1420	7701.35	-2.43927	6.50985e-58	7.75965e-56	Laptm5	4	130913125	130936141	+	3788	protein_coding	lysosomal-associated protein transmembrane 5 [Source:MGI Symbol;Acc:MGI:108046]	-
ENSMUSG00000029777	6451.45	5950.87	1766.29	1646.66	6201.16	1706.48	1.86168	8.00443e-58	9.4804e-56	Gars	6	55038007	55079500	+	3119	protein_coding	glycyl-tRNA synthetase [Source:MGI Symbol;Acc:MGI:2449057]	-
ENSMUSG00000014599	24829.8	25668.3	8284.22	7565.69	25249.1	7924.95	1.67182	1.39889e-57	1.64636e-55	Csf1	3	107741048	107760469	-	5281	protein_coding	colony stimulating factor 1 (macrophage) [Source:MGI Symbol;Acc:MGI:1339753]	-
ENSMUSG00000063234	754.45	673.788	11.9967	3.37603	714.119	7.68639	6.56834	2.98397e-57	3.48974e-55	Gpr84	15	103308235	103310612	-	1725	protein_coding	G protein-coupled receptor 84 [Source:MGI Symbol;Acc:MGI:1934129]	-
ENSMUSG00000038178	1018.05	876.924	4258.85	3957.56	947.488	4108.2	-2.11643	3.25635e-57	3.78449e-55	Slc43a2	11	75531694	75577575	+	10042	protein_coding	solute carrier family 43, member 2 [Source:MGI Symbol;Acc:MGI:2442746]	-
ENSMUSG00000051579	3793.84	3789.64	966.2	831.349	3791.74	898.774	2.07739	4.02507e-57	4.64883e-55	Tceal8	X	136168984	136172342	-	2563	protein_coding	transcription elongation factor A (SII)-like 8 [Source:MGI Symbol;Acc:MGI:1913934]	-
ENSMUSG00000041135	1754.32	1982.51	355.288	362.08	1868.42	358.684	2.38097	6.4063e-57	7.35341e-55	Ripk2	4	16122733	16163647	-	2816	protein_coding	receptor (TNFRSF)-interacting serine-threonine kinase 2 [Source:MGI Symbol;Acc:MGI:1891456]	-
ENSMUSG00000045515	366.999	421.812	2258.16	2861.19	394.405	2559.67	-2.6982	1.26434e-56	1.44236e-54	Pou3f3	1	42695768	42703176	+	7409	protein_coding	POU domain, class 3, transcription factor 3 [Source:MGI Symbol;Acc:MGI:102564]	Pou
ENSMUSG00000014444	9332.91	9017.89	2417.81	1985.11	9175.4	2201.46	2.05961	1.38056e-56	1.56533e-54	Piezo1	8	122481698	122551329	-	9935	protein_coding	piezo-type mechanosensitive ion channel component 1 [Source:MGI Symbol;Acc:MGI:3603204]	-
ENSMUSG00000033191	713.546	763.701	63.675	48.1085	738.623	55.8918	3.72839	1.61319e-56	1.81802e-54	Tie1	4	118471191	118490061	-	4917	protein_coding	tyrosine kinase with immunoglobulin-like and EGF-like domains 1 [Source:MGI Symbol;Acc:MGI:99906]	-
ENSMUSG00000026879	26430.7	24419.6	7706.53	6799.33	25425.1	7252.93	1.80969	2.38921e-56	2.67635e-54	Gsn	2	35256380	35307892	+	3157	protein_coding	gelsolin [Source:MGI Symbol;Acc:MGI:95851]	-
ENSMUSG00000032966	13700.5	13440.2	4185.02	4507.85	13570.4	4346.43	1.64246	4.4465e-56	4.95106e-54	Fkbp1a	2	151542483	151561692	+	3857	protein_coding	FK506 binding protein 1a [Source:MGI Symbol;Acc:MGI:95541]	-
ENSMUSG00000029381	507.89	610.517	2864.45	3419.08	559.203	3141.77	-2.49003	4.69971e-56	5.20186e-54	Shroom3	5	92683435	92965318	+	13247	protein_coding	shroom family member 3 [Source:MGI Symbol;Acc:MGI:1351655]	-
ENSMUSG00000005142	2565.58	2145.69	10598.7	9444.46	2355.64	10021.6	-2.08896	5.86972e-56	6.45843e-54	Man2b1	8	85083270	85098282	+	8026	protein_coding	mannosidase 2, alpha B1 [Source:MGI Symbol;Acc:MGI:107286]	-
ENSMUSG00000030978	4024.49	3925.07	941.283	763.828	3974.78	852.556	2.2217	6.09804e-56	6.67018e-54	Rrm1	7	102441695	102469771	+	11012	protein_coding	ribonucleotide reductase M1 [Source:MGI Symbol;Acc:MGI:98180]	-
ENSMUSG00000006445	2770.1	2554.18	337.755	205.938	2662.14	271.846	3.29397	8.36633e-56	9.09777e-54	Epha2	4	141301240	141329384	+	4674	protein_coding	Eph receptor A2 [Source:MGI Symbol;Acc:MGI:95278]	-
ENSMUSG00000000632	347.683	315.249	1798.59	2149.69	331.466	1974.14	-2.57471	1.16558e-55	1.26011e-53	Sez6	11	77930800	77979048	+	5779	protein_coding	seizure related gene 6 [Source:MGI Symbol;Acc:MGI:104745]	-
ENSMUSG00000004655	729.453	717.08	55.3696	35.4484	723.266	45.409	4.00035	1.46104e-55	1.5704e-53	Aqp1	6	55336432	55348555	+	2627	protein_coding	aquaporin 1 [Source:MGI Symbol;Acc:MGI:103201]	-
ENSMUSG00000041959	6308.29	5721.1	1709.08	1585.05	6014.69	1647.06	1.86876	2.62119e-55	2.80121e-53	S100a10	3	93555080	93564643	+	1212	protein_coding	S100 calcium binding protein A10 (calpactin) [Source:MGI Symbol;Acc:MGI:1339468]	-
ENSMUSG00000035385	7408.15	6840.01	117.199	64.9887	7124.08	91.0938	6.29138	2.77116e-55	2.94456e-53	Ccl2	11	82035571	82037453	+	1138	protein_coding	chemokine (C-C motif) ligand 2 [Source:MGI Symbol;Acc:MGI:98259]	-
ENSMUSG00000024998	177.25	208.686	1362.09	1711.65	192.968	1536.87	-2.99345	3.26697e-55	3.45167e-53	Plce1	19	38481109	38785030	+	15998	protein_coding	phospholipase C, epsilon 1 [Source:MGI Symbol;Acc:MGI:1921305]	-
ENSMUSG00000092274	2537.18	2859.44	10154.8	11941	2698.31	11047.9	-2.03365	4.22987e-55	4.44375e-53	Neat1	19	5824708	5845478	-	20771	lincRNA	nuclear paraspeckle assembly transcript 1 (non-protein coding) [Source:MGI Symbol;Acc:MGI:1914211]	-
ENSMUSG00000050069	847.62	1067.85	64.5979	87.7769	957.734	76.1874	3.6485	4.40454e-55	4.60126e-53	Grem2	1	174833785	174921819	-	3745	protein_coding	gremlin 2, DAN family BMP antagonist [Source:MGI Symbol;Acc:MGI:1344367]	-
ENSMUSG00000105987	6207.17	5695.57	1258.74	1514.15	5951.37	1386.44	2.10139	7.45549e-55	7.74497e-53	AI506816	5	23698296	23712667	-	4479	processed_transcript	expressed sequence AI506816 [Source:MGI Symbol;Acc:MGI:2140929]	-
ENSMUSG00000040133	2809.87	2415.43	416.195	295.403	2612.65	355.799	2.87791	8.06327e-55	8.3298e-53	Gpr176	2	118277110	118373419	-	3899	protein_coding	G protein-coupled receptor 176 [Source:MGI Symbol;Acc:MGI:2685858]	-
ENSMUSG00000018774	1239.62	803.662	7570.87	7286.33	1021.64	7428.6	-2.86243	8.24073e-55	8.4661e-53	Cd68	11	69664213	69666153	-	1257	protein_coding	CD68 antigen [Source:MGI Symbol;Acc:MGI:88342]	-
ENSMUSG00000068747	1122.58	1084.5	4083.51	4639.52	1103.54	4361.51	-1.98284	9.38071e-55	9.5843e-53	Sort1	3	108284082	108361511	+	7569	protein_coding	sortilin 1 [Source:MGI Symbol;Acc:MGI:1338015]	-
ENSMUSG00000062345	1345.28	1826	3.69131	2.53203	1585.64	3.11167	9.00457	1.96145e-54	1.99307e-52	Serpinb2	1	107511423	107535478	+	2349	protein_coding	serine (or cysteine) peptidase inhibitor, clade B, member 2 [Source:MGI Symbol;Acc:MGI:97609]	-
ENSMUSG00000031760	957.833	1216.59	5723.37	7301.52	1087.21	6512.44	-2.5825	2.13748e-54	2.16013e-52	Mt3	8	94152607	94154146	+	1066	protein_coding	metallothionein 3 [Source:MGI Symbol;Acc:MGI:97173]	-
ENSMUSG00000006442	3212.09	3069.23	853.615	806.872	3140.66	830.243	1.91969	2.44408e-54	2.45663e-52	Srm	4	148591503	148594993	+	1599	protein_coding	spermidine synthase [Source:MGI Symbol;Acc:MGI:102690]	-
ENSMUSG00000040713	1163.49	904.675	5054.32	4928.17	1034.08	4991.24	-2.27125	2.86731e-54	2.86654e-52	Creg1	1	165763746	165775308	+	2362	protein_coding	cellular repressor of E1A-stimulated genes 1 [Source:MGI Symbol;Acc:MGI:1344382]	-
ENSMUSG00000042675	481.757	467.323	2143.73	2499.11	474.54	2321.42	-2.29065	1.34117e-53	1.33364e-51	Ypel3	7	126776955	126780514	+	1848	protein_coding	yippee like 3 [Source:MGI Symbol;Acc:MGI:1913340]	-
ENSMUSG00000069792	646.509	483.973	5056.17	3690.85	565.241	4373.51	-2.95199	1.51765e-53	1.50111e-51	Wfdc17	11	83703991	83706268	+	533	protein_coding	WAP four-disulfide core domain 17 [Source:MGI Symbol;Acc:MGI:3649773]	-
ENSMUSG00000028756	1088.5	1103.37	4225.62	5033.67	1095.93	4629.65	-2.07886	1.58096e-53	1.55545e-51	Pink1	4	138313409	138326307	-	2673	protein_coding	PTEN induced putative kinase 1 [Source:MGI Symbol;Acc:MGI:1916193]	-
ENSMUSG00000022791	4980.05	5217.14	1566.96	1507.4	5098.6	1537.18	1.72994	1.61422e-53	1.57981e-51	Tnk2	16	32643874	32683493	+	5738	protein_coding	tyrosine kinase, non-receptor, 2 [Source:MGI Symbol;Acc:MGI:1858308]	-
ENSMUSG00000078453	1524.81	1692.8	302.687	256.579	1608.8	279.633	2.52561	3.26673e-53	3.18036e-51	Abracl	10	18011260	18023288	-	1056	protein_coding	ABRA C-terminal like [Source:MGI Symbol;Acc:MGI:1920362]	-
ENSMUSG00000049420	1123.72	1314.28	188.257	174.71	1219	181.483	2.74855	5.54791e-53	5.3731e-51	Tmem200a	10	25912331	26079052	-	6677	protein_coding	transmembrane protein 200A [Source:MGI Symbol;Acc:MGI:1924470]	-
ENSMUSG00000028339	776.038	1036.77	74.749	79.3368	906.403	77.0429	3.55586	6.46033e-53	6.22434e-51	Col15a1	4	47208161	47313167	+	6349	protein_coding	collagen, type XV, alpha 1 [Source:MGI Symbol;Acc:MGI:88449]	-
ENSMUSG00000078532	835.121	831.413	101.511	106.345	833.267	103.928	3.00261	6.66635e-53	6.38973e-51	Nkain1	4	130531602	130574173	-	1426	protein_coding	Na+/K+ transporting ATPase interacting 1 [Source:MGI Symbol;Acc:MGI:1914399]	-
ENSMUSG00000029664	573.791	584.986	14.7652	5.06405	579.388	9.91464	5.89371	8.07093e-53	7.69636e-51	Tfpi2	6	3962595	3988919	-	1747	protein_coding	tissue factor pathway inhibitor 2 [Source:MGI Symbol;Acc:MGI:108543]	-
ENSMUSG00000050234	516.98	565.006	18.4565	10.1281	540.993	14.2923	5.25587	8.75394e-53	8.30508e-51	Gja4	4	127311421	127314039	-	1685	protein_coding	gap junction protein, alpha 4 [Source:MGI Symbol;Acc:MGI:95715]	-
ENSMUSG00000032014	3518.87	3595.39	1010.5	1040.66	3557.13	1025.58	1.79417	9.02182e-53	8.48044e-51	Oaf	9	43221235	43239911	-	2629	protein_coding	out at first homolog [Source:MGI Symbol;Acc:MGI:94852]	-
ENSMUSG00000031207	39589.3	36714.3	11296.3	9477.37	38151.8	10386.8	1.87706	9.02999e-53	8.48044e-51	Msn	X	96096042	96168552	+	6327	protein_coding	moesin [Source:MGI Symbol;Acc:MGI:97167]	-
ENSMUSG00000038587	35279.6	38782.2	12493.2	12163.9	37030.9	12328.5	1.58675	1.20633e-52	1.12722e-50	Akap12	10	4266380	4359470	+	6461	protein_coding	A kinase (PRKA) anchor protein (gravin) 12 [Source:MGI Symbol;Acc:MGI:1932576]	-
ENSMUSG00000049511	838.53	1019.01	60.9066	29.5403	928.769	45.2234	4.3693	1.26125e-52	1.17265e-50	Htr1b	9	81628291	81633828	-	4724	protein_coding	5-hydroxytryptamine (serotonin) receptor 1B [Source:MGI Symbol;Acc:MGI:96274]	-
ENSMUSG00000015085	96.5786	103.233	844.386	973.986	99.9057	909.186	-3.18598	1.3721e-52	1.26936e-50	Entpd2	2	25395874	25401321	+	2128	protein_coding	ectonucleoside triphosphate diphosphohydrolase 2 [Source:MGI Symbol;Acc:MGI:1096863]	-
ENSMUSG00000078812	19944.1	18791.7	6756.01	6525.03	19367.9	6640.52	1.54432	1.61685e-52	1.48838e-50	Eif5a	11	69916714	69921958	-	2377	protein_coding	eukaryotic translation initiation factor 5A [Source:MGI Symbol;Acc:MGI:106248]	-
ENSMUSG00000029762	1981.57	1685.03	354.365	324.099	1833.3	339.232	2.43458	1.70425e-52	1.56111e-50	Akr1b8	6	34354119	34368463	+	1499	protein_coding	aldo-keto reductase family 1, member B8 [Source:MGI Symbol;Acc:MGI:107673]	-
ENSMUSG00000040990	3149.6	3475.51	853.615	882.833	3312.55	868.224	1.93171	2.15564e-52	1.96491e-50	Sh3kbp1	X	159627272	159978069	+	10100	protein_coding	SH3-domain kinase binding protein 1 [Source:MGI Symbol;Acc:MGI:1889583]	-
ENSMUSG00000030189	7609.26	7298.45	2406.73	2468.73	7453.86	2437.73	1.61239	2.40403e-52	2.18064e-50	Ybx3	6	131364855	131388476	-	3075	protein_coding	Y box protein 3 [Source:MGI Symbol;Acc:MGI:2137670]	CSD
ENSMUSG00000076441	2797.37	2899.4	732.724	638.915	2848.39	685.819	2.05487	2.52407e-52	2.2784e-50	Ass1	2	31470207	31520672	+	2414	protein_coding	argininosuccinate synthetase 1 [Source:MGI Symbol;Acc:MGI:88090]	-
ENSMUSG00000027574	1358.92	1009.02	106.125	68.3647	1183.97	87.2449	3.76648	2.66991e-52	2.39841e-50	Nkain4	2	180934772	180954699	-	1239	protein_coding	Na+/K+ transporting ATPase interacting 4 [Source:MGI Symbol;Acc:MGI:1915372]	-
ENSMUSG00000040212	3455.24	3236.85	733.647	567.174	3346.05	650.411	2.36394	2.86277e-52	2.55929e-50	Emp3	7	45918023	45921404	-	1071	protein_coding	epithelial membrane protein 3 [Source:MGI Symbol;Acc:MGI:1098729]	-
ENSMUSG00000029377	519.252	642.708	27.6848	19.4122	580.98	23.5485	4.63174	3.92833e-52	3.49509e-50	Ereg	5	91074622	91093646	+	4128	protein_coding	epiregulin [Source:MGI Symbol;Acc:MGI:107508]	-
ENSMUSG00000028494	13185.8	11446.6	3015.8	2402.05	12316.2	2708.92	2.18499	4.16288e-52	3.68613e-50	Plin2	4	86648386	86670060	-	3512	protein_coding	perilipin 2 [Source:MGI Symbol;Acc:MGI:87920]	-
ENSMUSG00000030554	123.848	136.534	985.579	1208.62	130.191	1097.1	-3.07503	6.6523e-52	5.86254e-50	Synm	7	67730160	67759742	-	7933	protein_coding	synemin, intermediate filament protein [Source:MGI Symbol;Acc:MGI:2661187]	-
ENSMUSG00000056515	3383.66	3194.67	10109.6	11102.1	3289.16	10605.8	-1.68913	7.95641e-52	6.97875e-50	Rab31	17	65651729	65772752	-	3813	protein_coding	RAB31, member RAS oncogene family [Source:MGI Symbol;Acc:MGI:1914603]	-
ENSMUSG00000032009	551.066	649.368	2694.65	3101.73	600.217	2898.19	-2.27151	1.7576e-51	1.5344e-49	Sesn3	9	14275067	14333101	+	15269	protein_coding	sestrin 3 [Source:MGI Symbol;Acc:MGI:1922997]	-
ENSMUSG00000047139	2124.73	1890.38	314.684	216.066	2007.56	265.375	2.92136	1.90898e-51	1.65876e-49	Cd24a	10	43578284	43584265	+	2580	protein_coding	CD24a antigen [Source:MGI Symbol;Acc:MGI:88323]	-
ENSMUSG00000028967	2984.85	2999.3	838.849	770.58	2992.08	804.715	1.89498	2.07542e-51	1.795e-49	Errfi1	4	150853919	150868892	+	3582	protein_coding	ERBB receptor feedback inhibitor 1 [Source:MGI Symbol;Acc:MGI:1921405]	-
ENSMUSG00000002233	10222.6	10323.3	3493.82	3206.39	10272.9	3350.11	1.6167	2.36655e-51	2.03732e-49	Rhoc	3	104788375	104794459	+	1618	protein_coding	ras homolog family member C [Source:MGI Symbol;Acc:MGI:106028]	-
ENSMUSG00000032231	32114.1	29112.8	10238.8	9519.57	30613.4	9879.17	1.63173	6.50088e-51	5.57069e-49	Anxa2	9	69453620	69491795	+	3731	protein_coding	annexin A2 [Source:MGI Symbol;Acc:MGI:88246]	-
ENSMUSG00000026424	833.985	929.095	3647.01	4425.98	881.54	4036.5	-2.19504	7.82741e-51	6.67663e-49	Gpr37l1	1	135160234	135167681	-	2269	protein_coding	G protein-coupled receptor 37-like 1 [Source:MGI Symbol;Acc:MGI:1928503]	-
ENSMUSG00000038807	1694.1	1667.27	283.308	201.718	1680.68	242.513	2.79508	8.58359e-51	7.28822e-49	Rap1gap2	11	74383356	74610915	-	7164	protein_coding	RAP1 GTPase activating protein 2 [Source:MGI Symbol;Acc:MGI:3028623]	-
ENSMUSG00000028654	462.441	565.006	16.6109	15.1922	513.723	15.9015	5.01587	1.54856e-50	1.30889e-48	Mycl	4	122995652	123002485	+	4038	protein_coding	v-myc avian myelocytomatosis viral oncogene lung carcinoma derived [Source:MGI Symbol;Acc:MGI:96799]	bHLH
ENSMUSG00000023905	7242.26	7281.8	2334.75	2077.95	7262.03	2206.35	1.71894	2.14183e-50	1.80214e-48	Tnfrsf12a	17	23675445	23677468	-	1932	protein_coding	tumor necrosis factor receptor superfamily, member 12a [Source:MGI Symbol;Acc:MGI:1351484]	-
ENSMUSG00000003541	5831.08	5077.28	1530.05	1424.69	5454.18	1477.37	1.88448	4.81629e-50	4.03418e-48	Ier3	17	35821684	35822923	+	1131	protein_coding	immediate early response 3 [Source:MGI Symbol;Acc:MGI:104814]	-
ENSMUSG00000027220	606.741	483.973	20.3022	11.8161	545.357	16.0592	5.09698	5.55176e-50	4.62937e-48	Syt13	2	92915098	92956058	+	3761	protein_coding	synaptotagmin XIII [Source:MGI Symbol;Acc:MGI:1933945]	-
ENSMUSG00000026389	127.257	136.534	1416.54	2597.86	131.895	2007.2	-3.92787	1.49294e-49	1.23934e-47	Steap3	1	120190757	120272705	-	5715	protein_coding	STEAP family member 3 [Source:MGI Symbol;Acc:MGI:1915678]	-
ENSMUSG00000026548	636.283	512.834	35.0674	30.3843	574.558	32.7259	4.13629	2.3584e-49	1.94909e-47	Slamf9	1	172475358	172478575	+	1313	protein_coding	SLAM family member 9 [Source:MGI Symbol;Acc:MGI:1923692]	-
ENSMUSG00000029925	134.074	113.223	1288.27	984.114	123.648	1136.19	-3.20001	3.35284e-49	2.75867e-47	Tbxas1	6	38875404	39084585	+	9094	protein_coding	thromboxane A synthase 1, platelet [Source:MGI Symbol;Acc:MGI:98497]	-
ENSMUSG00000023232	1271.43	1225.47	227.938	185.682	1248.45	206.81	2.59544	3.59285e-49	2.94313e-47	Serinc2	4	130253495	130279205	-	2319	protein_coding	serine incorporator 2 [Source:MGI Symbol;Acc:MGI:1919132]	-
ENSMUSG00000021070	530.614	541.695	38.7587	30.3843	536.155	34.5715	3.95928	1.36952e-48	1.11694e-46	Bdkrb2	12	105563226	105595237	+	3792	protein_coding	bradykinin receptor, beta 2 [Source:MGI Symbol;Acc:MGI:102845]	-
ENSMUSG00000034765	1766.82	1867.07	300.842	379.804	1816.95	340.323	2.41519	1.48106e-48	1.20264e-46	Dusp5	19	53529109	53542431	+	2473	protein_coding	dual specificity phosphatase 5 [Source:MGI Symbol;Acc:MGI:2685183]	-
ENSMUSG00000036949	45.4488	31.0809	600.76	635.539	38.2648	618.149	-4.01583	1.54408e-48	1.24836e-46	Slc39a12	2	14388316	14494977	+	2998	protein_coding	solute carrier family 39 (zinc transporter), member 12 [Source:MGI Symbol;Acc:MGI:2139274]	-
ENSMUSG00000035356	1396.41	1396.42	284.231	303.843	1396.42	294.037	2.24714	1.65646e-48	1.33342e-46	Nfkbiz	16	55811375	55838899	-	5018	protein_coding	nuclear factor of kappa light polypeptide gene enhancer in B cells inhibitor, zeta [Source:MGI Symbol;Acc:MGI:1931595]	-
ENSMUSG00000058254	878.298	790.342	4030.91	5609.28	834.32	4820.09	-2.53061	2.5218e-48	2.02124e-46	Tspan7	X	10485158	10596605	+	7067	protein_coding	tetraspanin 7 [Source:MGI Symbol;Acc:MGI:1298407]	-
ENSMUSG00000003355	562.429	559.455	43.3729	47.2645	560.942	45.3187	3.62827	4.62557e-48	3.69152e-46	Fkbp11	15	98724366	98728198	-	2706	protein_coding	FK506 binding protein 11 [Source:MGI Symbol;Acc:MGI:1913370]	-
ENSMUSG00000040663	1250.98	1134.45	212.25	176.398	1192.71	194.324	2.61921	6.37023e-48	5.06216e-46	Clcf1	19	4214238	4223490	+	3713	protein_coding	cardiotrophin-like cytokine factor 1 [Source:MGI Symbol;Acc:MGI:1930088]	-
ENSMUSG00000015932	17322.8	19170.2	5561.88	4697.75	18246.5	5129.81	1.83077	6.9044e-48	5.46329e-46	Dstn	2	143915320	143943324	+	1911	protein_coding	destrin [Source:MGI Symbol;Acc:MGI:1929270]	-
ENSMUSG00000028128	7970.58	7733.58	2640.21	2373.35	7852.08	2506.78	1.64743	7.17771e-48	5.65549e-46	F3	3	121723537	121735048	+	2527	protein_coding	coagulation factor III [Source:MGI Symbol;Acc:MGI:88381]	-
ENSMUSG00000045954	2939.4	3679.75	522.32	345.2	3309.58	433.76	2.93302	1.37002e-47	1.07492e-45	Cavin2	1	51289126	51302960	+	3055	protein_coding	caveolae associated 2 [Source:MGI Symbol;Acc:MGI:99513]	-
ENSMUSG00000036106	765.812	713.75	93.2055	92.841	739.781	93.0232	2.99143	2.02692e-47	1.58364e-45	Prr5	15	84669620	84703673	+	1917	protein_coding	proline rich 5 (renal) [Source:MGI Symbol;Acc:MGI:1924714]	-
ENSMUSG00000020099	6754.82	5684.47	1401.77	1065.14	6219.65	1233.46	2.3346	2.32282e-47	1.80723e-45	Unc5b	10	60762593	60831581	-	6258	protein_coding	unc-5 netrin receptor B [Source:MGI Symbol;Acc:MGI:894703]	-
ENSMUSG00000024781	2016.79	1497.43	8402.34	7918.49	1757.11	8160.41	-2.21556	3.32464e-47	2.57591e-45	Lipa	19	34492318	34527474	-	2969	protein_coding	lysosomal acid lipase A [Source:MGI Symbol;Acc:MGI:96789]	-
ENSMUSG00000027698	498.8	530.595	2116.96	2002.83	514.697	2059.9	-2.00057	3.70543e-47	2.85902e-45	Nceh1	3	27182965	27284608	+	5253	protein_coding	neutral cholesterol ester hydrolase 1 [Source:MGI Symbol;Acc:MGI:2443191]	-
ENSMUSG00000032816	664.688	612.737	2370.74	2440.87	638.713	2405.81	-1.91346	4.55739e-47	3.50185e-45	Igdcc4	9	65101486	65137940	+	9481	protein_coding	immunoglobulin superfamily, DCC subclass, member 4 [Source:MGI Symbol;Acc:MGI:1858497]	-
ENSMUSG00000030237	23.8606	52.1714	705.04	844.009	38.016	774.524	-4.34567	5.18849e-47	3.96801e-45	Slco1a4	6	141805440	141856199	-	6414	protein_coding	solute carrier organic anion transporter family, member 1a4 [Source:MGI Symbol;Acc:MGI:1351896]	-
ENSMUSG00000020439	1996.34	2082.42	466.027	373.052	2039.38	419.54	2.28244	5.20675e-47	3.96801e-45	Smtn	11	3517523	3540612	-	4380	protein_coding	smoothelin [Source:MGI Symbol;Acc:MGI:1354727]	-
ENSMUSG00000015468	597.651	663.798	59.9837	43.8884	630.725	51.9361	3.60677	7.17448e-47	5.44529e-45	Notch4	17	34564268	34588503	+	8061	protein_coding	notch 4 [Source:MGI Symbol;Acc:MGI:107471]	-
ENSMUSG00000001525	37330.5	35394.4	13804.6	13125.2	36362.5	13464.9	1.43327	8.97961e-47	6.78763e-45	Tubb5	17	35833921	35838306	-	3327	protein_coding	tubulin, beta 5 class I [Source:MGI Symbol;Acc:MGI:107812]	-
ENSMUSG00000109324	5508.39	5255.99	1818.89	1775.79	5382.19	1797.34	1.58238	1.02173e-46	7.6919e-45	Prmt1	7	44975989	44986568	-	3425	protein_coding	protein arginine N-methyltransferase 1 [Source:MGI Symbol;Acc:MGI:107846]	-
ENSMUSG00000044708	429.491	526.154	2288.61	2791.98	477.823	2540.3	-2.41035	1.42934e-46	1.07172e-44	Kcnj10	1	172341210	172374085	+	5407	protein_coding	potassium inwardly-rectifying channel, subfamily J, member 10 [Source:MGI Symbol;Acc:MGI:1194504]	-
ENSMUSG00000031342	1086.23	1477.45	6946.12	9564.31	1281.84	8255.21	-2.68703	2.27793e-46	1.70113e-44	Gpm6b	X	166238911	166388988	+	5600	protein_coding	glycoprotein m6b [Source:MGI Symbol;Acc:MGI:107672]	-
ENSMUSG00000035493	862.39	810.322	2848.77	2952.34	836.356	2900.55	-1.79428	2.65679e-46	1.97612e-44	Tgfbi	13	56609523	56639562	+	3771	protein_coding	transforming growth factor, beta induced [Source:MGI Symbol;Acc:MGI:99959]	-
ENSMUSG00000046618	59.0834	39.9611	693.966	1028.85	49.5223	861.406	-4.12243	4.45147e-46	3.29781e-44	Olfml2a	2	38931978	38963753	+	5579	protein_coding	olfactomedin-like 2A [Source:MGI Symbol;Acc:MGI:2444741]	-
ENSMUSG00000002602	18797.6	17223.2	5490.82	6148.6	18010.4	5819.71	1.62972	4.78382e-46	3.52997e-44	Axl	7	25757273	25788705	-	5033	protein_coding	AXL receptor tyrosine kinase [Source:MGI Symbol;Acc:MGI:1347244]	-
ENSMUSG00000029380	740.815	488.413	12.9196	4.22004	614.614	8.56981	6.18835	6.09769e-46	4.48168e-44	Cxcl1	5	90891241	90893115	+	1875	protein_coding	chemokine (C-X-C motif) ligand 1 [Source:MGI Symbol;Acc:MGI:108068]	-
ENSMUSG00000033777	196.566	143.194	1516.2	1206.93	169.88	1361.57	-3.00314	6.86674e-46	5.02705e-44	Tlr13	X	106143204	106160493	+	4304	protein_coding	toll-like receptor 13 [Source:MGI Symbol;Acc:MGI:3045213]	-
ENSMUSG00000095115	6555.99	6810.04	2248.01	2010.43	6683.01	2129.22	1.65041	7.82694e-46	5.70752e-44	Itpripl2	7	118485111	118491975	-	6865	protein_coding	inositol 1,4,5-triphosphate receptor interacting protein-like 2 [Source:MGI Symbol;Acc:MGI:2442416]	-
ENSMUSG00000042834	247.696	202.026	1320.57	1647.5	224.861	1484.03	-2.72312	8.23977e-46	5.9851e-44	Nrep	18	33437019	33464029	-	2513	protein_coding	neuronal regeneration related protein [Source:MGI Symbol;Acc:MGI:99444]	-
ENSMUSG00000059552	4518.74	4434.57	1451.61	1305.68	4476.66	1378.64	1.69947	9.83061e-46	7.11285e-44	Trp53	11	69580359	69591873	+	4045	protein_coding	transformation related protein 53 [Source:MGI Symbol;Acc:MGI:98834]	P53
ENSMUSG00000024659	20720.1	20543.3	4877.14	3396.29	20631.7	4136.71	2.3185	1.2205e-45	8.79661e-44	Anxa1	19	20373428	20390944	-	2608	protein_coding	annexin A1 [Source:MGI Symbol;Acc:MGI:96819]	-
ENSMUSG00000044948	1386.19	1436.38	299.919	247.295	1411.28	273.607	2.36822	1.23388e-45	8.85871e-44	Cfap43	19	47737561	47919299	-	9955	protein_coding	cilia and flagella associated protein 43 [Source:MGI Symbol;Acc:MGI:1289258]	-
ENSMUSG00000025225	3839.29	4141.52	1212.59	1264.32	3990.4	1238.46	1.68788	1.91352e-45	1.36854e-43	Nfkb2	19	46304737	46312090	+	3289	protein_coding	nuclear factor of kappa light polypeptide gene enhancer in B cells 2, p49/p100 [Source:MGI Symbol;Acc:MGI:1099800]	RHD
ENSMUSG00000043091	6301.47	6003.04	1813.35	1482.08	6152.26	1647.72	1.90103	2.79061e-45	1.98818e-43	Tuba1c	15	99029891	99038110	+	2287	protein_coding	tubulin, alpha 1C [Source:MGI Symbol;Acc:MGI:1095409]	-
ENSMUSG00000032487	7743.33	7888.99	267.62	156.986	7816.16	212.303	5.2033	3.08145e-45	2.187e-43	Ptgs2	1	150100031	150108227	+	4580	protein_coding	prostaglandin-endoperoxide synthase 2 [Source:MGI Symbol;Acc:MGI:97798]	-
ENSMUSG00000031613	22.7244	22.2006	535.239	477.709	22.4625	506.474	-4.49477	3.24898e-45	2.29714e-43	Hpgd	8	56294585	56321043	+	1683	protein_coding	hydroxyprostaglandin dehydrogenase 15 (NAD) [Source:MGI Symbol;Acc:MGI:108085]	-
ENSMUSG00000007888	10430.5	9587.33	1886.26	1182.46	10008.9	1534.36	2.70605	4.23275e-45	2.98136e-43	Crlf1	8	70493158	70504081	+	1644	protein_coding	cytokine receptor-like factor 1 [Source:MGI Symbol;Acc:MGI:1340030]	-
ENSMUSG00000032181	107.941	156.514	1070.48	1376.58	132.228	1223.53	-3.20932	4.34398e-45	3.04817e-43	Scg3	9	75643189	75684056	-	2738	protein_coding	secretogranin III [Source:MGI Symbol;Acc:MGI:103032]	-
ENSMUSG00000079523	9413.58	10113.5	3447.68	3197.95	9763.53	3322.81	1.55512	4.97314e-45	3.47652e-43	Tmsb10	6	72957347	72958748	-	1276	protein_coding	thymosin, beta 10 [Source:MGI Symbol;Acc:MGI:109146]	-
ENSMUSG00000037306	1628.2	1631.74	4756.25	5028.6	1629.97	4892.43	-1.58575	5.37879e-45	3.74602e-43	Man1c1	4	134561690	134704290	-	5722	protein_coding	mannosidase, alpha, class 1C, member 1 [Source:MGI Symbol;Acc:MGI:2446214]	-
ENSMUSG00000044533	36088.6	36208.1	14242.9	13324.4	36148.3	13783.6	1.391	5.44536e-45	3.77823e-43	Rps2	17	24718116	24721929	+	1830	protein_coding	ribosomal protein S2 [Source:MGI Symbol;Acc:MGI:105110]	-
ENSMUSG00000020372	24025.4	23029.8	9029.86	8450.21	23527.6	8740.04	1.42868	8.32507e-45	5.75482e-43	Rack1	11	48800332	48806434	+	5119	protein_coding	receptor for activated C kinase 1 [Source:MGI Symbol;Acc:MGI:101849]	-
ENSMUSG00000045551	663.552	601.637	36.9131	14.3481	632.594	25.6306	4.63966	9.39912e-45	6.47321e-43	Fpr1	17	17876471	17883940	-	1324	protein_coding	formyl peptide receptor 1 [Source:MGI Symbol;Acc:MGI:107443]	-
ENSMUSG00000030235	90.8975	93.2426	709.654	752.012	92.0701	730.833	-2.98878	1.53895e-44	1.05597e-42	Slco1c1	6	141524368	141570177	+	5186	protein_coding	solute carrier organic anion transporter family, member 1c1 [Source:MGI Symbol;Acc:MGI:1889679]	-
ENSMUSG00000030662	8480.74	8023.3	2952.12	2749.78	8252.02	2850.95	1.53341	1.66775e-44	1.14014e-42	Ipo5	14	120911224	120947999	+	6001	protein_coding	importin 5 [Source:MGI Symbol;Acc:MGI:1917822]	-
ENSMUSG00000036564	2703.07	2456.5	705.962	624.566	2579.78	665.264	1.95574	1.73388e-44	1.181e-42	Ndrg4	8	95676980	95715119	+	4893	protein_coding	N-myc downstream regulated gene 4 [Source:MGI Symbol;Acc:MGI:2384590]	-
ENSMUSG00000073599	437.444	502.844	22.1478	11.8161	470.144	16.982	4.80373	1.92846e-44	1.30875e-42	Ecscr	18	35713086	35722356	-	1680	protein_coding	endothelial cell surface expressed chemotaxis and apoptosis regulator [Source:MGI Symbol;Acc:MGI:1915795]	-
ENSMUSG00000019970	4091.53	3776.32	1256.89	1207.78	3933.92	1232.33	1.67468	2.48568e-44	1.68077e-42	Sgk1	10	21882184	21999903	+	4903	protein_coding	serum/glucocorticoid regulated kinase 1 [Source:MGI Symbol;Acc:MGI:1340062]	-
ENSMUSG00000063838	513.571	509.504	37.8359	43.8884	511.538	40.8622	3.64357	2.86623e-44	1.93107e-42	Cdc42ep5	7	4151260	4164860	-	1288	protein_coding	CDC42 effector protein (Rho GTPase binding) 5 [Source:MGI Symbol;Acc:MGI:1929745]	-
ENSMUSG00000024300	551.066	432.912	2609.75	2269.54	491.989	2439.65	-2.31017	3.02366e-44	2.02978e-42	Myo1f	17	33555719	33607764	+	4914	protein_coding	myosin IF [Source:MGI Symbol;Acc:MGI:107711]	-
ENSMUSG00000027230	2773.51	2629.66	807.473	807.716	2701.59	807.595	1.74208	3.17446e-44	2.12335e-42	Creb3l1	2	91982328	92024502	-	2603	protein_coding	cAMP responsive element binding protein 3-like 1 [Source:MGI Symbol;Acc:MGI:1347062]	TF_bZIP
ENSMUSG00000010797	738.543	692.659	43.3729	72.5847	715.601	57.9788	3.61926	3.28468e-44	2.1892e-42	Wnt2	6	17988940	18030585	-	2255	protein_coding	wingless-type MMTV integration site family, member 2 [Source:MGI Symbol;Acc:MGI:98954]	-
ENSMUSG00000030403	5001.64	4619.95	1389.78	1142.79	4810.79	1266.28	1.92612	4.34116e-44	2.883e-42	Vasp	7	19256929	19271817	-	2617	protein_coding	vasodilator-stimulated phosphoprotein [Source:MGI Symbol;Acc:MGI:109268]	-
ENSMUSG00000029580	122013	114432	44268.9	39770.5	118222	42019.7	1.49238	6.64391e-44	4.39657e-42	Actb	5	142903115	142906754	-	2679	protein_coding	actin, beta [Source:MGI Symbol;Acc:MGI:87904]	-
ENSMUSG00000041842	1030.55	982.377	190.102	163.738	1006.46	176.92	2.50945	1.08688e-43	7.16687e-42	Fhdc1	3	84442198	84480429	-	6270	protein_coding	FH2 domain containing 1 [Source:MGI Symbol;Acc:MGI:2684972]	-
ENSMUSG00000001768	529.478	526.154	1928.71	2089.77	527.816	2009.24	-1.92868	1.43086e-43	9.4017e-42	Rin2	2	145675215	145887616	+	11271	protein_coding	Ras and Rab interactor 2 [Source:MGI Symbol;Acc:MGI:1921280]	-
ENSMUSG00000027611	986.238	791.452	117.199	90.3089	888.845	103.754	3.10121	1.93176e-43	1.26043e-41	Procr	2	155751117	155755471	+	2031	protein_coding	protein C receptor, endothelial [Source:MGI Symbol;Acc:MGI:104596]	-
ENSMUSG00000026817	6056.05	5849.86	1843.81	1524.28	5952.95	1684.04	1.82205	1.93183e-43	1.26043e-41	Ak1	2	32621758	32635058	+	2593	protein_coding	adenylate kinase 1 [Source:MGI Symbol;Acc:MGI:87977]	-
ENSMUSG00000034751	1500.95	1528.51	354.365	296.247	1514.73	325.306	2.22037	1.96774e-43	1.27938e-41	Mast4	13	102732486	103334497	-	32326	protein_coding	microtubule associated serine/threonine kinase family member 4 [Source:MGI Symbol;Acc:MGI:1918885]	-
ENSMUSG00000024587	7142.27	7647	2650.36	2526.12	7394.64	2588.24	1.51461	2.35006e-43	1.52262e-41	Nars	18	64499665	64516557	-	2632	protein_coding	asparaginyl-tRNA synthetase [Source:MGI Symbol;Acc:MGI:1917473]	-
ENSMUSG00000040952	12600.7	12244.7	4796.85	4539.92	12422.7	4668.39	1.41204	3.22841e-43	2.08446e-41	Rps19	7	24884371	24889806	+	4685	protein_coding	ribosomal protein S19 [Source:MGI Symbol;Acc:MGI:1333780]	-
ENSMUSG00000025232	4218.78	3652	12138.9	11833.8	3935.39	11986.4	-1.60686	4.25514e-43	2.73786e-41	Hexa	9	59539540	59565109	+	1996	protein_coding	hexosaminidase A [Source:MGI Symbol;Acc:MGI:96073]	-
ENSMUSG00000048878	1393	1304.29	4125.96	4544.99	1348.65	4335.47	-1.68483	8.71774e-43	5.58988e-41	Hexim1	11	103116231	103119725	+	3495	protein_coding	hexamethylene bis-acetamide inducible 1 [Source:MGI Symbol;Acc:MGI:2385923]	-
ENSMUSG00000028063	16900.1	16697.1	6083.27	5286.87	16798.6	5685.07	1.5632	8.92519e-43	5.70323e-41	Lmna	3	88480147	88509956	-	5838	protein_coding	lamin A [Source:MGI Symbol;Acc:MGI:96794]	-
ENSMUSG00000047821	1007.83	1086.72	130.119	75.1168	1047.27	102.618	3.35589	1.01646e-42	6.473e-41	Trim16	11	62820231	62850808	+	4568	protein_coding	tripartite motif-containing 16 [Source:MGI Symbol;Acc:MGI:2137356]	-
ENSMUSG00000030744	21731.3	20799.8	8449.4	8312.64	21265.5	8381.02	1.34333	1.06432e-42	6.75462e-41	Rps3	7	99477896	99483738	-	4483	protein_coding	ribosomal protein S3 [Source:MGI Symbol;Acc:MGI:1350917]	-
ENSMUSG00000023951	4561.92	5717.77	1047.41	739.352	5139.84	893.38	2.52506	1.06899e-42	6.76121e-41	Vegfa	17	46016993	46032369	-	4285	protein_coding	vascular endothelial growth factor A [Source:MGI Symbol;Acc:MGI:103178]	-
ENSMUSG00000062661	3648.4	3600.94	1231.05	1184.14	3624.67	1207.6	1.58584	1.57437e-42	9.92152e-41	Ncs1	2	31245823	31295989	+	4653	protein_coding	neuronal calcium sensor 1 [Source:MGI Symbol;Acc:MGI:109166]	-
ENSMUSG00000032122	284.055	224.226	1353.79	1332.69	254.14	1343.24	-2.40251	1.57933e-42	9.92152e-41	Slc37a2	9	37227585	37255738	-	6643	protein_coding	solute carrier family 37 (glycerol-3-phosphate transporter), member 2 [Source:MGI Symbol;Acc:MGI:1929693]	-
ENSMUSG00000068699	12389.3	12138.2	4041.06	3326.24	12263.8	3683.65	1.73538	1.75893e-42	1.10126e-40	Flnc	6	29433256	29461883	+	9402	protein_coding	filamin C, gamma [Source:MGI Symbol;Acc:MGI:95557]	-
ENSMUSG00000029121	1642.97	1660.61	260.237	157.83	1651.79	209.033	2.98491	3.3418e-42	2.08526e-40	Crmp1	5	37241940	37292133	+	7046	protein_coding	collapsin response mediator protein 1 [Source:MGI Symbol;Acc:MGI:107793]	-
ENSMUSG00000025290	12518.9	12114.9	4840.23	4755.14	12316.9	4797.69	1.36024	4.21949e-42	2.62413e-40	Rps24	14	24487125	24496959	+	6256	protein_coding	ribosomal protein S24 [Source:MGI Symbol;Acc:MGI:98147]	-
ENSMUSG00000000567	362.454	412.931	1593.72	1687.17	387.693	1640.45	-2.08095	6.18256e-42	3.83216e-40	Sox9	11	112782224	112787760	+	4135	protein_coding	SRY (sex determining region Y)-box 9 [Source:MGI Symbol;Acc:MGI:98371]	HMG
ENSMUSG00000027405	2688.3	2738.45	866.534	844.009	2713.37	855.271	1.66576	6.37052e-42	3.93554e-40	Nop56	2	130274430	130279313	+	4099	protein_coding	NOP56 ribonucleoprotein [Source:MGI Symbol;Acc:MGI:1914384]	-
ENSMUSG00000019124	922.61	1080.06	3604.56	4215.82	1001.33	3910.19	-1.96529	6.9053e-42	4.25179e-40	Scrn1	6	54501173	54566489	-	8613	protein_coding	secernin 1 [Source:MGI Symbol;Acc:MGI:1917188]	-
ENSMUSG00000029430	10496.4	9651.71	3681.16	3439.34	10074.1	3560.25	1.50067	9.3946e-42	5.76543e-40	Ran	5	129020069	129024323	+	2646	protein_coding	RAN, member RAS oncogene family [Source:MGI Symbol;Acc:MGI:1333112]	-
ENSMUSG00000062997	7971.72	7369.49	2781.4	2638.37	7670.6	2709.89	1.50118	1.10197e-41	6.74053e-40	Rpl35	2	39001580	39005624	-	1241	protein_coding	ribosomal protein L35 [Source:MGI Symbol;Acc:MGI:1913739]	-
ENSMUSG00000062825	79810.3	74717.3	27128.3	22824.5	77263.8	24976.4	1.62925	1.1873e-41	7.23863e-40	Actg1	11	120345690	120348542	-	2658	protein_coding	actin, gamma, cytoplasmic 1 [Source:MGI Symbol;Acc:MGI:87906]	-
ENSMUSG00000055723	4485.79	3875.12	1267.96	1189.21	4180.46	1228.59	1.7668	1.6187e-41	9.83651e-40	Rras2	7	114046782	114117781	-	3554	protein_coding	related RAS viral (r-ras) oncogene 2 [Source:MGI Symbol;Acc:MGI:1914172]	-
ENSMUSG00000006221	391.996	482.863	22.1478	14.3481	437.429	18.248	4.59188	2.72541e-41	1.65078e-39	Hspb7	4	141420779	141425311	+	2769	protein_coding	heat shock protein family, member 7 (cardiovascular) [Source:MGI Symbol;Acc:MGI:1352494]	-
ENSMUSG00000022548	371.544	400.721	8135.64	13474.6	386.132	10805.1	-4.80647	2.73871e-41	1.65345e-39	Apod	16	31296192	31314808	-	2577	protein_coding	apolipoprotein D [Source:MGI Symbol;Acc:MGI:88056]	-
ENSMUSG00000075590	190.885	184.265	971.737	1119.16	187.575	1045.45	-2.47895	2.92121e-41	1.75793e-39	Nrbp2	15	76085518	76091627	-	3894	protein_coding	nuclear receptor binding protein 2 [Source:MGI Symbol;Acc:MGI:2385017]	-
ENSMUSG00000020953	1664.56	1762.73	266.697	157.83	1713.64	212.263	3.01581	3.44919e-41	2.06616e-39	Coch	12	51593341	51605771	+	2998	protein_coding	cochlin [Source:MGI Symbol;Acc:MGI:1278313]	-
ENSMUSG00000037379	847.62	768.141	130.119	106.345	807.88	118.232	2.77452	3.45563e-41	2.06616e-39	Spon2	5	33198184	33218455	-	2947	protein_coding	spondin 2, extracellular matrix protein [Source:MGI Symbol;Acc:MGI:1923724]	-
ENSMUSG00000021367	936.245	1093.38	143.038	92.841	1014.81	117.94	3.10872	3.54892e-41	2.11513e-39	Edn1	13	42301476	42307990	+	2139	protein_coding	endothelin 1 [Source:MGI Symbol;Acc:MGI:95283]	-
ENSMUSG00000021939	45454.5	38114	137029	125389	41784.2	131209	-1.65084	4.33556e-41	2.57571e-39	Ctsb	14	63122462	63145923	+	6051	protein_coding	cathepsin B [Source:MGI Symbol;Acc:MGI:88561]	-
ENSMUSG00000026204	5398.18	5275.97	1576.19	1239	5337.08	1407.6	1.92329	4.50351e-41	2.66697e-39	Ptprn	1	75247027	75264502	-	4249	protein_coding	protein tyrosine phosphatase, receptor type, N [Source:MGI Symbol;Acc:MGI:102765]	-
ENSMUSG00000050578	829.44	774.801	94.1283	54.8606	802.121	74.4944	3.43409	4.6995e-41	2.7742e-39	Mmp13	9	7272514	7283331	+	2673	protein_coding	matrix metallopeptidase 13 [Source:MGI Symbol;Acc:MGI:1340026]	-
ENSMUSG00000031167	4244.92	4037.18	1013.26	724.159	4141.05	868.712	2.25382	5.53546e-41	3.25734e-39	Rbm3	X	8138975	8145880	-	4698	protein_coding	RNA binding motif (RNP1, RRM) protein 3 [Source:MGI Symbol;Acc:MGI:1099460]	-
ENSMUSG00000010067	1315.74	1326.49	311.915	326.631	1321.11	319.273	2.04856	5.89794e-41	3.45969e-39	Rassf1	9	107551555	107562267	+	5845	protein_coding	Ras association (RalGDS/AF-6) domain family member 1 [Source:MGI Symbol;Acc:MGI:1928386]	-
ENSMUSG00000038370	1827.04	1706.12	263.928	151.078	1766.58	207.503	3.09246	6.48814e-41	3.79393e-39	Pcp4l1	1	171173262	171196268	-	1577	protein_coding	Purkinje cell protein 4-like 1 [Source:MGI Symbol;Acc:MGI:1913675]	-
ENSMUSG00000012848	12343.9	11633.1	4592.91	4267.31	11988.5	4430.11	1.43631	7.16085e-41	4.17417e-39	Rps5	7	12922290	12926686	+	1734	protein_coding	ribosomal protein S5 [Source:MGI Symbol;Acc:MGI:1097682]	-
ENSMUSG00000026981	510.162	521.714	28.6076	10.1281	515.938	19.3679	4.7527	9.28765e-41	5.397e-39	Il1rn	2	24336853	24351494	+	5535	protein_coding	interleukin 1 receptor antagonist [Source:MGI Symbol;Acc:MGI:96547]	-
ENSMUSG00000031748	1271.43	1212.15	4159.18	5143.39	1241.79	4651.28	-1.90538	1.1402e-40	6.60499e-39	Gnao1	8	93809966	93969388	+	11053	protein_coding	guanine nucleotide binding protein, alpha O [Source:MGI Symbol;Acc:MGI:95775]	-
ENSMUSG00000006589	2972.35	2548.63	765.946	689.555	2760.49	727.751	1.92375	1.38899e-40	8.02121e-39	Aprt	8	122574635	122576909	-	1615	protein_coding	adenine phosphoribosyl transferase [Source:MGI Symbol;Acc:MGI:88061]	-
ENSMUSG00000040152	89582.9	84633.2	28677.8	22831.3	87108.1	25754.5	1.75801	1.52003e-40	8.75077e-39	Thbs1	2	118111876	118127133	+	6073	protein_coding	thrombospondin 1 [Source:MGI Symbol;Acc:MGI:98737]	-
ENSMUSG00000026042	34242.2	34758.4	13297	11669.3	34500.3	12483.1	1.46668	1.6398e-40	9.41114e-39	Col5a2	1	45374321	45503282	-	9591	protein_coding	collagen, type V, alpha 2 [Source:MGI Symbol;Acc:MGI:88458]	-
ENSMUSG00000031955	5600.43	5340.36	1988.69	2004.52	5470.39	1996.61	1.45406	1.78019e-40	1.01854e-38	Bcar1	8	111710474	111743809	-	4547	protein_coding	breast cancer anti-estrogen resistance 1 [Source:MGI Symbol;Acc:MGI:108091]	-
ENSMUSG00000020205	1197.58	1131.12	227.938	260.799	1164.35	244.368	2.25132	1.9536e-40	1.11433e-38	Phlda1	10	111506286	111508645	+	2205	protein_coding	pleckstrin homology like domain, family A, member 1 [Source:MGI Symbol;Acc:MGI:1096880]	-
ENSMUSG00000021822	2262.21	2166.78	475.256	329.163	2214.5	402.21	2.46243	2.11505e-40	1.20273e-38	Plau	14	20836660	20843385	+	2367	protein_coding	plasminogen activator, urokinase [Source:MGI Symbol;Acc:MGI:97611]	-
ENSMUSG00000026278	1088.5	1043.43	220.556	181.462	1065.96	201.009	2.40838	2.26517e-40	1.28417e-38	Bok	1	93685660	93695764	+	1840	protein_coding	BCL2-related ovarian killer [Source:MGI Symbol;Acc:MGI:1858494]	-
ENSMUSG00000043252	740.815	695.989	2503.63	2348.88	718.402	2426.25	-1.75586	2.66895e-40	1.50848e-38	Tmem64	4	15265831	15286753	+	4670	protein_coding	transmembrane protein 64 [Source:MGI Symbol;Acc:MGI:2140359]	-
ENSMUSG00000046841	10304.4	9626.18	3395.08	2859.5	9965.28	3127.29	1.67219	2.8039e-40	1.57995e-38	Ckap4	10	84526305	84534062	-	3089	protein_coding	cytoskeleton-associated protein 4 [Source:MGI Symbol;Acc:MGI:2444926]	-
ENSMUSG00000036098	679.459	690.439	106.125	98.749	684.949	102.437	2.74211	3.25511e-40	1.82867e-38	Myrf	19	10208272	10240748	-	8562	protein_coding	myelin regulatory factor [Source:MGI Symbol;Acc:MGI:2684944]	NDT80/PhoG
ENSMUSG00000026360	111.349	101.013	724.419	720.783	106.181	722.601	-2.767	4.32989e-40	2.42513e-38	Rgs2	1	143999338	144004161	-	3627	protein_coding	regulator of G-protein signaling 2 [Source:MGI Symbol;Acc:MGI:1098271]	-
ENSMUSG00000092203	1112.36	1104.48	253.777	230.414	1108.42	242.096	2.19563	8.29976e-40	4.63466e-38	1110038B12Rik	17	34950238	34952471	-	1811	processed_transcript	RIKEN cDNA 1110038B12 gene [Source:MGI Symbol;Acc:MGI:1916013]	-
ENSMUSG00000022863	1229.39	1231.02	298.996	293.715	1230.21	296.355	2.05364	9.24762e-40	5.14849e-38	Btg3	16	78332637	78377192	-	4014	protein_coding	B cell translocation gene 3 [Source:MGI Symbol;Acc:MGI:109532]	-
ENSMUSG00000003429	7417.24	7107.53	2771.25	2578.45	7262.38	2674.85	1.44111	1.70554e-39	9.46704e-38	Rps11	7	45122379	45124439	-	865	protein_coding	ribosomal protein S11 [Source:MGI Symbol;Acc:MGI:1351329]	-
ENSMUSG00000075415	1458.91	1320.94	4101.04	4337.36	1389.92	4219.2	-1.60211	1.71899e-39	9.51326e-38	Fnbp1	2	31026206	31142008	-	10030	protein_coding	formin binding protein 1 [Source:MGI Symbol;Acc:MGI:109606]	-
ENSMUSG00000030142	498.8	458.443	24.9163	8.44009	478.621	16.6782	4.86157	2.01566e-39	1.1122e-37	Clec4e	6	123281789	123289870	-	4965	protein_coding	C-type lectin domain family 4, member e [Source:MGI Symbol;Acc:MGI:1861232]	-
ENSMUSG00000026796	23606.1	22349.4	8467.86	7240.75	22977.7	7854.3	1.54876	2.32099e-39	1.27689e-37	Fam129b	2	32876114	32925254	+	4672	protein_coding	family with sequence similarity 129, member B [Source:MGI Symbol;Acc:MGI:2442910]	-
ENSMUSG00000021190	3776.79	3199.11	15608.7	12117.4	3487.95	13863.1	-1.99079	3.10069e-39	1.70081e-37	Lgmn	12	102394084	102439813	-	2323	protein_coding	legumain [Source:MGI Symbol;Acc:MGI:1330838]	-
ENSMUSG00000033307	5711.77	5050.64	1599.26	1289.65	5381.21	1444.45	1.89779	4.16102e-39	2.27571e-37	Mif	10	75859353	75860240	-	745	protein_coding	macrophage migration inhibitory factor (glycosylation-inhibiting factor) [Source:MGI Symbol;Acc:MGI:96982]	-
ENSMUSG00000015396	152.253	195.365	983.733	1028.85	173.809	1006.29	-2.5329	4.48029e-39	2.44314e-37	Cd83	13	43784775	43803132	+	2572	protein_coding	CD83 antigen [Source:MGI Symbol;Acc:MGI:1328316]	-
ENSMUSG00000026043	36948.7	38011.9	15638.2	15971.2	37480.3	15804.7	1.24577	4.74257e-39	2.5786e-37	Col3a1	1	45311538	45349706	+	9816	protein_coding	collagen, type III, alpha 1 [Source:MGI Symbol;Acc:MGI:88453]	-
ENSMUSG00000059070	14516.3	14200.6	5936.54	5870.08	14358.5	5903.31	1.28231	5.31007e-39	2.87874e-37	Rpl18	7	45715457	45720836	+	4043	protein_coding	ribosomal protein L18 [Source:MGI Symbol;Acc:MGI:98003]	-
ENSMUSG00000029772	606.741	580.546	2000.69	2207.93	593.644	2104.31	-1.8259	5.49064e-39	2.96798e-37	Ahcyl2	6	29768011	29912310	+	18255	protein_coding	S-adenosylhomocysteine hydrolase-like 2 [Source:MGI Symbol;Acc:MGI:1921590]	-
ENSMUSG00000024165	1846.36	1753.85	517.706	518.221	1800.1	517.964	1.79712	7.43114e-39	4.00528e-37	Jpt2	17	24937419	24960689	-	4840	protein_coding	Jupiter microtubule associated homolog 2 [Source:MGI Symbol;Acc:MGI:1196260]	-
ENSMUSG00000008668	15635.5	14141.8	5600.64	5688.62	14888.7	5644.63	1.39924	8.18798e-39	4.40045e-37	Rps18	17	33951999	33956001	-	2491	protein_coding	ribosomal protein S18 [Source:MGI Symbol;Acc:MGI:98146]	-
ENSMUSG00000040998	920.338	790.342	150.421	132.509	855.34	141.465	2.59713	1.08123e-38	5.79409e-37	Npnt	3	132881745	132950291	-	5026	protein_coding	nephronectin [Source:MGI Symbol;Acc:MGI:2148811]	-
ENSMUSG00000025362	12865.4	11935	4856.84	4579.59	12400.2	4718.21	1.39411	1.19325e-38	6.37602e-37	Rps26	10	128624534	128626747	-	1544	protein_coding	ribosomal protein S26 [Source:MGI Symbol;Acc:MGI:1351628]	-
ENSMUSG00000033955	7267.26	7599.27	2876.45	2683.1	7433.26	2779.78	1.41916	1.22893e-38	6.54781e-37	Tnks1bp1	2	85048022	85073048	+	6184	protein_coding	tankyrase 1 binding protein 1 [Source:MGI Symbol;Acc:MGI:2446193]	-
ENSMUSG00000032766	1872.49	2005.83	508.478	406.812	1939.16	457.645	2.08422	1.56028e-38	8.28955e-37	Gng11	6	4003904	4008445	+	919	protein_coding	guanine nucleotide binding protein (G protein), gamma 11 [Source:MGI Symbol;Acc:MGI:1913316]	-
ENSMUSG00000025794	10598.7	10449.8	4263.46	4306.98	10524.2	4285.22	1.29626	1.70108e-38	9.01185e-37	Rpl14	9	120571444	120574654	+	1651	protein_coding	ribosomal protein L14 [Source:MGI Symbol;Acc:MGI:1914365]	-
ENSMUSG00000062960	743.087	676.009	112.585	91.1529	709.548	101.869	2.80238	2.65002e-38	1.39992e-36	Kdr	5	75932827	75978458	-	9030	protein_coding	kinase insert domain protein receptor [Source:MGI Symbol;Acc:MGI:96683]	-
ENSMUSG00000044317	369.271	349.66	15.6881	16.0362	359.465	15.8621	4.50169	3.05944e-38	1.61162e-36	Gpr4	7	19212538	19224174	+	2882	protein_coding	G protein-coupled receptor 4 [Source:MGI Symbol;Acc:MGI:2441992]	-
ENSMUSG00000008090	1834.99	1968.08	5400.38	6163.8	1901.54	5782.09	-1.60447	4.61928e-38	2.42643e-36	Fgfrl1	5	108692382	108706924	+	2782	protein_coding	fibroblast growth factor receptor-like 1 [Source:MGI Symbol;Acc:MGI:2150920]	-
ENSMUSG00000024827	144.3	168.725	906.216	1175.7	156.512	1040.96	-2.73357	4.82585e-38	2.5278e-36	Gldc	19	30098449	30175418	-	3754	protein_coding	glycine decarboxylase [Source:MGI Symbol;Acc:MGI:1341155]	-
ENSMUSG00000038244	7862.64	7759.11	2278.46	1686.33	7810.88	1982.39	1.97861	4.93864e-38	2.57961e-36	Mical2	7	112225856	112413106	+	15218	protein_coding	microtubule associated monooxygenase, calponin and LIM domain containing 2 [Source:MGI Symbol;Acc:MGI:2444947]	-
ENSMUSG00000053746	919.201	892.464	190.102	171.334	905.833	180.718	2.32642	6.2272e-38	3.24355e-36	Ptrh1	2	32775786	32777597	+	1135	protein_coding	peptidyl-tRNA hydrolase 1 homolog [Source:MGI Symbol;Acc:MGI:1913779]	-
ENSMUSG00000026822	1250.98	831.413	131.041	119.849	1041.2	125.445	3.05363	1.16343e-37	6.04304e-36	Lcn2	2	32384633	32388252	-	2623	protein_coding	lipocalin 2 [Source:MGI Symbol;Acc:MGI:96757]	-
ENSMUSG00000035735	1336.19	1324.27	319.298	352.796	1330.23	336.047	1.98426	1.68252e-37	8.7149e-36	Dagla	19	10245265	10304877	-	5747	protein_coding	diacylglycerol lipase, alpha [Source:MGI Symbol;Acc:MGI:2677061]	-
ENSMUSG00000044456	1229.39	1290.97	293.459	232.946	1260.18	263.203	2.26094	2.03307e-37	1.05014e-35	Rin3	12	102283048	102390855	+	6835	protein_coding	Ras and Rab interactor 3 [Source:MGI Symbol;Acc:MGI:2385708]	-
ENSMUSG00000022108	11023.6	9495.2	29456.6	27878.4	10259.4	28667.5	-1.48248	2.34145e-37	1.20608e-35	Itm2b	14	73362226	73385289	-	2732	protein_coding	integral membrane protein 2B [Source:MGI Symbol;Acc:MGI:1309517]	-
ENSMUSG00000004885	968.059	814.762	152.266	163.738	891.411	158.002	2.4954	2.37519e-37	1.22007e-35	Crabp2	3	87948666	87953376	+	1322	protein_coding	cellular retinoic acid binding protein II [Source:MGI Symbol;Acc:MGI:88491]	-
ENSMUSG00000061904	14231.1	13146.1	5273.03	4720.54	13688.6	4996.79	1.454	3.11842e-37	1.59744e-35	Slc25a3	10	91116574	91124059	-	5550	protein_coding	solute carrier family 25 (mitochondrial carrier, phosphate carrier), member 3 [Source:MGI Symbol;Acc:MGI:1353498]	-
ENSMUSG00000066026	660.143	548.355	2240.62	2603.77	604.249	2422.19	-2.00349	4.2269e-37	2.15932e-35	Dhrs3	4	144892827	144928209	+	2927	protein_coding	dehydrogenase/reductase (SDR family) member 3 [Source:MGI Symbol;Acc:MGI:1315215]	-
ENSMUSG00000020190	1542.99	1496.32	4084.43	4144.93	1519.65	4114.68	-1.43708	5.01659e-37	2.55571e-35	Mknk2	10	80665327	80678112	-	3892	protein_coding	MAP kinase-interacting serine/threonine kinase 2 [Source:MGI Symbol;Acc:MGI:894279]	-
ENSMUSG00000020766	1903.17	1824.89	565.693	511.469	1864.03	538.581	1.79169	6.43739e-37	3.27058e-35	Galk1	11	116008457	116012719	-	1406	protein_coding	galactokinase 1 [Source:MGI Symbol;Acc:MGI:95730]	-
ENSMUSG00000025203	10660	9828.21	30289	38540.8	10244.1	34414.9	-1.74827	6.50827e-37	3.29758e-35	Scd2	19	44293676	44306864	+	5453	protein_coding	stearoyl-Coenzyme A desaturase 2 [Source:MGI Symbol;Acc:MGI:98240]	-
ENSMUSG00000001440	12783.6	12188.1	5150.3	4859.8	12485.9	5005.05	1.3189	7.0377e-37	3.55614e-35	Kpnb1	11	97159714	97187881	-	6590	protein_coding	karyopherin (importin) beta 1 [Source:MGI Symbol;Acc:MGI:107532]	-
ENSMUSG00000017466	73018	64794.7	24608.1	26783.8	68906.3	25695.9	1.42308	8.0251e-37	4.04409e-35	Timp2	11	118301069	118355740	-	3896	protein_coding	tissue inhibitor of metalloproteinase 2 [Source:MGI Symbol;Acc:MGI:98753]	-
ENSMUSG00000027399	645.373	642.708	0.922827	4.22004	644.04	2.57143	7.93004	8.26004e-37	4.15123e-35	Il1a	2	129299610	129309972	-	1974	protein_coding	interleukin 1 alpha [Source:MGI Symbol;Acc:MGI:96542]	-
ENSMUSG00000024909	8380.75	7982.23	2815.54	2294.86	8181.49	2555.2	1.67918	9.10272e-37	4.5624e-35	Efemp2	19	5473973	5481853	+	2648	protein_coding	epidermal growth factor-containing fibulin-like extracellular matrix protein 2 [Source:MGI Symbol;Acc:MGI:1891209]	-
ENSMUSG00000029802	2259.94	2226.72	743.798	718.251	2243.33	731.025	1.61781	1.30562e-36	6.52632e-35	Abcg2	6	58584523	58695676	+	8153	protein_coding	ATP binding cassette subfamily G member 2 (Junior blood group) [Source:MGI Symbol;Acc:MGI:1347061]	-
ENSMUSG00000027712	20603.1	20359.1	8911.74	8702.57	20481.1	8807.16	1.21756	1.63115e-36	8.1317e-35	Anxa5	3	36448923	36475894	-	1777	protein_coding	annexin A5 [Source:MGI Symbol;Acc:MGI:106008]	-
ENSMUSG00000029426	1637.29	1532.95	5426.22	7328.53	1585.12	6377.37	-2.00851	1.73558e-36	8.6292e-35	Scarb2	5	92441314	92506833	-	6285	protein_coding	scavenger receptor class B, member 2 [Source:MGI Symbol;Acc:MGI:1196458]	-
ENSMUSG00000054619	234.061	230.886	1092.63	1417.93	232.474	1255.28	-2.43327	2.01056e-36	9.96971e-35	Mettl7a1	15	100304140	100328662	+	2595	protein_coding	methyltransferase like 7A1 [Source:MGI Symbol;Acc:MGI:1916523]	-
ENSMUSG00000062901	204.519	270.847	1186.76	1352.1	237.683	1269.43	-2.41669	2.2986e-36	1.13677e-34	Klhl24	16	20097542	20129221	+	10183	protein_coding	kelch-like 24 [Source:MGI Symbol;Acc:MGI:1923035]	-
ENSMUSG00000000740	21231.4	20656.6	8802.84	9089.13	20944	8945.99	1.2272	2.76349e-36	1.36305e-34	Rpl13	8	123102350	123105244	+	2595	protein_coding	ribosomal protein L13 [Source:MGI Symbol;Acc:MGI:105922]	-
ENSMUSG00000032366	59135.7	59547.6	15372.4	10034.4	59341.6	12703.4	2.22389	3.26418e-36	1.60575e-34	Tpm1	9	67022590	67049406	-	6485	protein_coding	tropomyosin 1, alpha [Source:MGI Symbol;Acc:MGI:98809]	-
ENSMUSG00000057113	6670.74	7659.21	2365.2	1985.11	7164.98	2175.16	1.72011	3.32603e-36	1.63186e-34	Npm1	11	33152287	33163206	-	2665	protein_coding	nucleophosmin 1 [Source:MGI Symbol;Acc:MGI:106184]	-
ENSMUSG00000025809	91631.5	94614.6	34345.8	27933.3	93123.1	31139.5	1.58042	3.50915e-36	1.71717e-34	Itgb1	8	128685654	128733200	+	4081	protein_coding	integrin beta 1 (fibronectin receptor beta) [Source:MGI Symbol;Acc:MGI:96610]	-
ENSMUSG00000000317	503.345	512.834	55.3696	34.6044	508.09	44.987	3.50385	5.15482e-36	2.51585e-34	Bcl6b	11	70224128	70229798	-	3719	protein_coding	B cell CLL/lymphoma 6, member B [Source:MGI Symbol;Acc:MGI:1278332]	ZBTB
ENSMUSG00000031068	5035.72	4853.05	1894.56	1740.35	4944.39	1817.45	1.44407	5.7911e-36	2.81899e-34	Glrx3	7	137437614	137468594	+	5016	protein_coding	glutaredoxin 3 [Source:MGI Symbol;Acc:MGI:1353653]	-
ENSMUSG00000028803	182.931	217.566	968.968	1123.38	200.249	1046.17	-2.38511	6.27485e-36	3.0465e-34	Nipal3	4	135445420	135495038	-	7588	protein_coding	NIPA-like domain containing 3 [Source:MGI Symbol;Acc:MGI:1921802]	-
ENSMUSG00000022098	15683.2	14826.7	6210.62	5624.47	15255	5917.55	1.36628	6.46353e-36	3.12993e-34	Bmp1	14	70474558	70520234	-	8870	protein_coding	bone morphogenetic protein 1 [Source:MGI Symbol;Acc:MGI:88176]	-
ENSMUSG00000046240	290.872	290.828	1183.99	1417.09	290.85	1300.54	-2.16107	1.04196e-35	5.02176e-34	Hepacam	9	37367351	37386575	+	3347	protein_coding	hepatocyte cell adhesion molecule [Source:MGI Symbol;Acc:MGI:1920177]	-
ENSMUSG00000028970	961.242	1092.27	229.784	210.158	1026.76	219.971	2.22348	1.04243e-35	5.02176e-34	Abcb1b	5	8798147	8866315	+	7990	protein_coding	ATP-binding cassette, sub-family B (MDR/TAP), member 1B [Source:MGI Symbol;Acc:MGI:97568]	-
ENSMUSG00000004891	13099.5	16522.8	4393.58	4681.72	14811.1	4537.65	1.70664	1.22634e-35	5.89243e-34	Nes	3	87971078	87980451	+	6416	protein_coding	nestin [Source:MGI Symbol;Acc:MGI:101784]	-
ENSMUSG00000069682	2463.32	2244.48	760.409	749.48	2353.9	754.944	1.64063	1.93685e-35	9.28242e-34	Gm10275	10	29698746	29699380	-	635	transcribed_processed_pseudogene	predicted pseudogene 10275 [Source:MGI Symbol;Acc:MGI:3704354]	-
ENSMUSG00000048706	702.184	729.29	132.887	112.253	715.737	122.57	2.54755	1.95196e-35	9.33077e-34	Lurap1l	4	80910646	80955628	+	3066	protein_coding	leucine rich adaptor protein 1-like [Source:MGI Symbol;Acc:MGI:106510]	-
ENSMUSG00000024663	180.659	147.634	1042.79	869.329	164.146	956.062	-2.54231	2.16165e-35	1.03066e-33	Rab3il1	19	10001669	10038380	+	4543	protein_coding	RAB3A interacting protein (rabin3)-like 1 [Source:MGI Symbol;Acc:MGI:1922010]	-
ENSMUSG00000068758	664.688	652.698	113.508	92.841	658.693	103.174	2.67665	2.46253e-35	1.17112e-33	Il3ra	14	14346275	14356011	+	2967	protein_coding	interleukin 3 receptor, alpha chain [Source:MGI Symbol;Acc:MGI:96553]	-
ENSMUSG00000017724	648.781	596.086	41.5272	73.4288	622.434	57.478	3.43053	2.63585e-35	1.25035e-33	Etv4	11	101769742	101785371	-	3104	protein_coding	ets variant 4 [Source:MGI Symbol;Acc:MGI:99423]	ETS
ENSMUSG00000019461	2907.59	2547.52	874.84	832.193	2727.55	853.516	1.67625	3.414e-35	1.61535e-33	Plscr3	11	69846376	69852058	+	3148	protein_coding	phospholipid scramblase 3 [Source:MGI Symbol;Acc:MGI:1917560]	-
ENSMUSG00000067288	3293.9	3263.49	1221.82	1182.46	3278.69	1202.14	1.44763	3.51035e-35	1.65673e-33	Rps28	17	33819027	33824562	-	1464	protein_coding	ribosomal protein S28 [Source:MGI Symbol;Acc:MGI:1859516]	-
ENSMUSG00000050064	1065.77	1005.69	251.932	242.23	1035.73	247.081	2.06786	3.89742e-35	1.83475e-33	Zfp697	3	98382461	98753812	+	8276	protein_coding	zinc finger protein 697 [Source:MGI Symbol;Acc:MGI:2139736]	zf-C2H2
ENSMUSG00000074785	72.718	54.3915	666.281	537.634	63.5548	601.957	-3.24423	4.17434e-35	1.96015e-33	Plxnc1	10	94790866	94944835	-	8349	protein_coding	plexin C1 [Source:MGI Symbol;Acc:MGI:1890127]	-
ENSMUSG00000020869	8210.32	7762.44	2838.61	2328.62	7986.38	2583.62	1.6284	4.3559e-35	2.04025e-33	Lrrc59	11	94629767	94645216	+	3073	protein_coding	leucine rich repeat containing 59 [Source:MGI Symbol;Acc:MGI:2138133]	-
ENSMUSG00000027508	104.532	112.113	646.902	692.931	108.323	669.916	-2.62858	4.70267e-35	2.19714e-33	Pag1	3	9687479	9833679	-	9580	protein_coding	phosphoprotein associated with glycosphingolipid microdomains 1 [Source:MGI Symbol;Acc:MGI:2443160]	-
ENSMUSG00000032399	23607.2	23170.8	10356	9897.69	23389	10126.8	1.20767	4.88624e-35	2.27718e-33	Rpl4	9	64173375	64178666	+	2007	protein_coding	ribosomal protein L4 [Source:MGI Symbol;Acc:MGI:1915141]	-
ENSMUSG00000028763	22284.7	21473.5	8669.96	9395.5	21879.1	9032.73	1.27627	4.99733e-35	2.32313e-33	Hspg2	4	137468769	137570630	+	14307	protein_coding	perlecan (heparan sulfate proteoglycan 2) [Source:MGI Symbol;Acc:MGI:96257]	-
ENSMUSG00000006728	5862.89	5307.06	2087.43	2086.39	5584.97	2086.91	1.42016	5.79805e-35	2.68865e-33	Cdk4	10	127063534	127067920	+	3249	protein_coding	cyclin-dependent kinase 4 [Source:MGI Symbol;Acc:MGI:88357]	-
ENSMUSG00000027215	1537.3	1647.29	406.044	461.673	1592.29	433.858	1.87514	6.17237e-35	2.85511e-33	Cd82	2	93419111	93463140	-	3005	protein_coding	CD82 antigen [Source:MGI Symbol;Acc:MGI:104651]	-
ENSMUSG00000017386	1677.06	1685.03	513.092	454.921	1681.04	484.006	1.79692	6.71149e-35	3.09678e-33	Traf4	11	78158499	78165589	-	3292	protein_coding	TNF receptor associated factor 4 [Source:MGI Symbol;Acc:MGI:1202880]	-
ENSMUSG00000060012	461.305	347.44	1731.22	1992.7	404.372	1861.96	-2.20362	8.33029e-35	3.8342e-33	Kif13b	14	64647265	64809617	+	13017	protein_coding	kinesin family member 13B [Source:MGI Symbol;Acc:MGI:1098265]	-
ENSMUSG00000020400	2582.63	2589.7	844.386	913.217	2586.16	878.802	1.55689	8.56858e-35	3.93414e-33	Tnip1	11	54910785	54962917	-	3539	protein_coding	TNFAIP3 interacting protein 1 [Source:MGI Symbol;Acc:MGI:1926194]	-
ENSMUSG00000028495	15349.2	14959.9	6632.36	6429.66	15154.5	6531.01	1.2144	1.04182e-34	4.77157e-33	Rps6	4	86854660	86857412	-	1586	protein_coding	ribosomal protein S6 [Source:MGI Symbol;Acc:MGI:98159]	-
ENSMUSG00000021087	702.184	705.979	2265.54	2739.65	704.081	2502.6	-1.82982	1.05805e-34	4.83402e-33	Rtn1	12	72211752	72409054	-	4980	protein_coding	reticulon 1 [Source:MGI Symbol;Acc:MGI:1933947]	-
ENSMUSG00000018849	656.735	888.024	3027.79	3307.67	772.38	3167.73	-2.03587	1.15519e-34	5.26491e-33	Wwc1	11	35838400	35980527	-	4960	protein_coding	WW, C2 and coiled-coil domain containing 1 [Source:MGI Symbol;Acc:MGI:2388637]	-
ENSMUSG00000031129	84.0802	62.1617	766.869	582.366	73.121	674.617	-3.20624	1.46088e-34	6.64181e-33	Slc9a9	9	94669909	95230445	+	5679	protein_coding	solute carrier family 9 (sodium/hydrogen exchanger), member 9 [Source:MGI Symbol;Acc:MGI:2679732]	-
ENSMUSG00000032076	406.767	367.42	1712.77	2482.23	387.093	2097.5	-2.43832	1.56375e-34	7.09216e-33	Cadm1	9	47530173	47857637	+	10440	protein_coding	cell adhesion molecule 1 [Source:MGI Symbol;Acc:MGI:1889272]	-
ENSMUSG00000027800	7703.57	6602.46	2447.34	2115.93	7153.01	2281.63	1.64867	1.60537e-34	7.26324e-33	Tm4sf1	3	57285611	57301988	-	4163	protein_coding	transmembrane 4 superfamily member 1 [Source:MGI Symbol;Acc:MGI:104678]	-
ENSMUSG00000031146	2316.75	2034.69	579.535	443.949	2175.72	511.742	2.08897	1.71278e-34	7.73036e-33	Plp2	X	7667941	7671390	-	1334	protein_coding	proteolipid protein 2 [Source:MGI Symbol;Acc:MGI:1298382]	-
ENSMUSG00000046865	2077.01	2079.09	684.737	701.371	2078.05	693.054	1.58407	2.23683e-34	1.00712e-32	Fbl	7	28169710	28179269	+	4209	protein_coding	fibrillarin [Source:MGI Symbol;Acc:MGI:95486]	-
ENSMUSG00000074676	1060.09	990.147	116.276	51.4845	1025.12	83.8803	3.61693	2.24508e-34	1.00839e-32	Foxs1	2	152931898	152933208	-	1311	protein_coding	forkhead box S1 [Source:MGI Symbol;Acc:MGI:95546]	Fork
ENSMUSG00000086583	1299.83	1313.17	343.292	371.364	1306.5	357.328	1.86988	2.41393e-34	1.08161e-32	Gm15500	7	114705217	114706235	-	1019	transcribed_processed_pseudogene	predicted pseudogene 15500 [Source:MGI Symbol;Acc:MGI:3782947]	-
ENSMUSG00000038677	848.756	1077.84	173.491	134.197	963.298	153.844	2.64852	2.61582e-34	1.16926e-32	Scube3	17	28142141	28174854	+	8844	protein_coding	signal peptide, CUB domain, EGF-like 3 [Source:MGI Symbol;Acc:MGI:3045253]	-
ENSMUSG00000093674	23661.8	22331.6	9949.92	9971.12	22996.7	9960.52	1.20713	2.82796e-34	1.26105e-32	Rpl41	10	128548114	128549305	-	1168	protein_coding	ribosomal protein L41 [Source:MGI Symbol;Acc:MGI:1915195]	-
ENSMUSG00000037239	947.607	1092.27	206.713	153.61	1019.94	180.161	2.5033	3.06042e-34	1.36145e-32	Spred3	7	29158829	29170411	-	6218	protein_coding	sprouty-related, EVH1 domain containing 3 [Source:MGI Symbol;Acc:MGI:2142186]	-
ENSMUSG00000023942	1846.36	1734.98	476.179	361.236	1790.67	418.707	2.09771	3.41922e-34	1.51743e-32	Slc29a1	17	45585200	45599606	-	4008	protein_coding	solute carrier family 29 (nucleoside transporters), member 1 [Source:MGI Symbol;Acc:MGI:1927073]	-
ENSMUSG00000089762	3479.1	3394.47	1195.06	1006.9	3436.79	1100.98	1.64276	3.4431e-34	1.52439e-32	Ier5l	2	30471537	30474219	-	2683	protein_coding	immediate early response 5-like [Source:MGI Symbol;Acc:MGI:1919750]	-
ENSMUSG00000007041	9273.82	8982.37	3589.8	3103.42	9128.09	3346.61	1.44779	3.49515e-34	1.54376e-32	Clic1	17	35049966	35058749	+	1799	protein_coding	chloride intracellular channel 1 [Source:MGI Symbol;Acc:MGI:2148924]	-
ENSMUSG00000033453	9.08975	9.99027	469.719	343.512	9.54001	406.615	-5.41233	3.56967e-34	1.57294e-32	Adamts15	9	30899155	30922452	-	10363	protein_coding	a disintegrin-like and metallopeptidase (reprolysin type) with thrombospondin type 1 motif, 15 [Source:MGI Symbol;Acc:MGI:2449569]	-
ENSMUSG00000030275	772.629	885.804	2565.46	2829.12	829.217	2697.29	-1.70165	5.10389e-34	2.24366e-32	Etnk1	6	143167221	143232307	+	14151	protein_coding	ethanolamine kinase 1 [Source:MGI Symbol;Acc:MGI:1922570]	-
ENSMUSG00000025185	394.268	369.64	34.1446	28.6963	381.954	31.4204	3.60644	5.12906e-34	2.24941e-32	Loxl4	19	42593982	42612813	-	4213	protein_coding	lysyl oxidase-like 4 [Source:MGI Symbol;Acc:MGI:1914823]	-
ENSMUSG00000044197	124.984	109.893	726.265	667.611	117.439	696.938	-2.56933	5.21529e-34	2.28184e-32	Gpr146	5	139377697	139396415	+	6786	protein_coding	G protein-coupled receptor 146 [Source:MGI Symbol;Acc:MGI:1933113]	-
ENSMUSG00000032412	4913.01	4360.2	12025.4	11740.2	4636.61	11882.8	-1.35776	6.29859e-34	2.74935e-32	Atp1b3	9	96332655	96364442	-	2389	protein_coding	ATPase, Na+/K+ transporting, beta 3 polypeptide [Source:MGI Symbol;Acc:MGI:107788]	-
ENSMUSG00000027500	1544.12	1693.91	483.561	448.169	1619.01	465.865	1.7976	6.87126e-34	2.9923e-32	Stmn2	3	8509360	8561606	+	5602	protein_coding	stathmin-like 2 [Source:MGI Symbol;Acc:MGI:98241]	-
ENSMUSG00000002222	536.296	518.384	1688.77	1867.79	527.34	1778.28	-1.75391	7.97461e-34	3.46467e-32	Rmnd5a	6	71388634	71440637	-	6783	protein_coding	required for meiotic nuclear division 5 homolog A [Source:MGI Symbol;Acc:MGI:1915727]	-
ENSMUSG00000032491	1291.88	1184.4	331.295	327.475	1238.14	329.385	1.91035	8.14544e-34	3.53064e-32	Nradd	9	110621135	110624452	-	1817	protein_coding	neurotrophin receptor associated death domain [Source:MGI Symbol;Acc:MGI:1914419]	-
ENSMUSG00000028370	402.222	560.565	36.9131	43.0444	481.394	39.9788	3.58802	8.87647e-34	3.83856e-32	Pappa	4	65124174	65357509	+	11027	protein_coding	pregnancy-associated plasma protein A [Source:MGI Symbol;Acc:MGI:97479]	-
ENSMUSG00000035805	1010.1	1324.27	4280.07	5262.39	1167.18	4771.23	-2.03127	9.81144e-34	4.23303e-32	Mlc1	15	88955884	88979007	-	2801	protein_coding	megalencephalic leukoencephalopathy with subcortical cysts 1 homolog (human) [Source:MGI Symbol;Acc:MGI:2157910]	-
ENSMUSG00000029919	35.2228	24.4207	450.339	392.464	29.8217	421.402	-3.8222	1.11207e-33	4.7868e-32	Hpgds	6	65117293	65144908	-	6425	protein_coding	hematopoietic prostaglandin D synthase [Source:MGI Symbol;Acc:MGI:1859384]	-
ENSMUSG00000028347	1200.98	1214.37	238.089	152.766	1207.68	195.427	2.63013	1.19841e-33	5.1465e-32	Tmeff1	4	48585174	48663131	+	2549	protein_coding	transmembrane protein with EGF-like and two follistatin-like domains 1 [Source:MGI Symbol;Acc:MGI:1926810]	-
ENSMUSG00000015944	630.602	621.617	2035.76	2478.85	626.109	2257.3	-1.85037	1.37282e-33	5.88191e-32	Castor2	5	134099711	134144343	+	7560	protein_coding	cytosolic arginine sensor for mTORC1 subunit 2 [Source:MGI Symbol;Acc:MGI:1933384]	-
ENSMUSG00000025083	862.39	767.031	2621.75	3185.29	814.711	2903.52	-1.83374	1.39712e-33	5.97228e-32	Afap1l2	19	56912361	57008228	-	5675	protein_coding	actin filament associated protein 1-like 2 [Source:MGI Symbol;Acc:MGI:2147658]	-
ENSMUSG00000058056	11246.3	12825.3	3888.79	2986.95	12035.8	3437.87	1.80795	1.59079e-33	6.78456e-32	Palld	8	61511433	61902690	-	10292	protein_coding	palladin, cytoskeletal associated protein [Source:MGI Symbol;Acc:MGI:1919583]	-
ENSMUSG00000055762	4738.03	4638.82	1895.49	1853.44	4688.43	1874.46	1.32268	1.62863e-33	6.93004e-32	Eef1d	15	75894205	75909556	-	6488	protein_coding	eukaryotic translation elongation factor 1 delta (guanine nucleotide exchange protein) [Source:MGI Symbol;Acc:MGI:1913906]	-
ENSMUSG00000037428	890.796	880.254	132.887	74.2728	885.525	103.58	3.10019	1.82161e-33	7.73353e-32	Vgf	5	137026392	137033351	+	2973	protein_coding	VGF nerve growth factor inducible [Source:MGI Symbol;Acc:MGI:1343180]	-
ENSMUSG00000027496	726.044	747.05	115.353	71.7407	736.547	93.547	2.98129	1.91408e-33	8.10761e-32	Aurka	2	172356190	172370535	-	2531	protein_coding	aurora kinase A [Source:MGI Symbol;Acc:MGI:894678]	-
ENSMUSG00000024359	9285.18	9229.9	4024.45	3859.65	9257.54	3942.05	1.23174	1.97257e-33	8.33636e-32	Hspa9	18	34937414	34954357	-	3932	protein_coding	heat shock protein 9 [Source:MGI Symbol;Acc:MGI:96245]	-
ENSMUSG00000049624	184.068	219.786	932.978	957.106	201.927	945.042	-2.22616	2.13854e-33	9.01725e-32	Slc17a5	9	78536488	78588041	-	3627	protein_coding	solute carrier family 17 (anion/sugar transporter), member 5 [Source:MGI Symbol;Acc:MGI:1924105]	-
ENSMUSG00000073490	23.8606	17.7605	414.349	350.264	20.8105	382.306	-4.20054	2.21679e-33	9.32607e-32	Ifi207	1	173723427	173741747	-	3422	protein_coding	interferon activated gene 207 [Source:MGI Symbol;Acc:MGI:2138302]	-
ENSMUSG00000024803	1250.98	1186.62	160.572	75.1168	1218.8	117.844	3.37475	3.35008e-33	1.4062e-31	Ankrd1	19	36111965	36119844	-	1765	protein_coding	ankyrin repeat domain 1 (cardiac muscle) [Source:MGI Symbol;Acc:MGI:1097717]	-
ENSMUSG00000031328	69044.6	67111.3	25914.8	20798.9	68078	23356.9	1.54337	5.20102e-33	2.17822e-31	Flna	X	74223461	74249820	-	9400	protein_coding	filamin, alpha [Source:MGI Symbol;Acc:MGI:95556]	-
ENSMUSG00000038279	2283.8	2226.72	781.634	795.056	2255.26	788.345	1.5163	5.84769e-33	2.44354e-31	Nop2	6	125131909	125144753	+	2772	protein_coding	NOP2 nucleolar protein [Source:MGI Symbol;Acc:MGI:107891]	-
ENSMUSG00000018474	4892.56	5196.05	2008.99	1861.88	5044.31	1935.44	1.38218	5.98788e-33	2.49652e-31	Chd3	11	69343273	69369406	-	8443	protein_coding	chromodomain helicase DNA binding protein 3 [Source:MGI Symbol;Acc:MGI:1344395]	-
ENSMUSG00000020089	1790.68	1700.57	547.236	564.642	1745.62	555.939	1.65055	6.22711e-33	2.59045e-31	Ppa1	10	61648552	61674168	+	2902	protein_coding	pyrophosphatase (inorganic) 1 [Source:MGI Symbol;Acc:MGI:97831]	-
ENSMUSG00000030246	2057.69	2006.94	5136.45	5778.08	2032.31	5457.27	-1.42516	7.13003e-33	2.95944e-31	Ldhb	6	142490249	142507957	-	1570	protein_coding	lactate dehydrogenase B [Source:MGI Symbol;Acc:MGI:96763]	-
ENSMUSG00000057841	10892.9	10075.7	4397.27	4354.24	10484.3	4375.75	1.26063	7.23656e-33	2.99697e-31	Rpl32	6	115805505	115808747	-	963	protein_coding	ribosomal protein L32 [Source:MGI Symbol;Acc:MGI:98038]	-
ENSMUSG00000022893	1598.66	1627.3	513.092	467.581	1612.98	490.336	1.71841	7.90708e-33	3.26738e-31	Adamts1	16	85793827	85803113	-	5302	protein_coding	a disintegrin-like and metallopeptidase (reprolysin type) with thrombospondin type 1 motif, 1 [Source:MGI Symbol;Acc:MGI:109249]	-
ENSMUSG00000025220	1492.99	1418.62	3789.13	3763.43	1455.81	3776.28	-1.37519	9.39739e-33	3.8746e-31	Mgea5	19	45750261	45783520	-	5024	protein_coding	meningioma expressed antigen 5 (hyaluronidase) [Source:MGI Symbol;Acc:MGI:1932139]	-
ENSMUSG00000047675	14580	13874.3	6272.45	6146.91	14227.1	6209.68	1.19606	1.05769e-32	4.35126e-31	Rps8	4	117153827	117156243	-	1726	protein_coding	ribosomal protein S8 [Source:MGI Symbol;Acc:MGI:98166]	-
ENSMUSG00000005124	2162.23	2378.8	610.911	443.105	2270.51	527.008	2.10825	1.13626e-32	4.66418e-31	Wisp1	15	66891320	66923201	+	5565	protein_coding	WNT1 inducible signaling pathway protein 1 [Source:MGI Symbol;Acc:MGI:1197008]	-
ENSMUSG00000016534	4023.35	4215.9	9745.97	9521.26	4119.62	9633.62	-1.22553	1.21877e-32	4.99186e-31	Lamp2	X	38401357	38456454	-	9552	protein_coding	lysosomal-associated membrane protein 2 [Source:MGI Symbol;Acc:MGI:96748]	-
ENSMUSG00000022462	1854.31	2079.09	5547.11	6667.67	1966.7	6107.39	-1.63482	1.4685e-32	6.00147e-31	Slc38a2	15	96687392	96699730	-	8838	protein_coding	solute carrier family 38, member 2 [Source:MGI Symbol;Acc:MGI:1915010]	-
ENSMUSG00000025880	2109.96	2284.44	736.416	654.951	2197.2	695.683	1.65969	1.75247e-32	7.14631e-31	Smad7	18	75367529	75395935	+	4521	protein_coding	SMAD family member 7 [Source:MGI Symbol;Acc:MGI:1100518]	MH1
ENSMUSG00000039462	312.46	509.504	14.7652	5.06405	410.982	9.91464	5.39358	1.813e-32	7.37699e-31	Col10a1	10	34389981	34397085	+	3130	protein_coding	collagen, type X, alpha 1 [Source:MGI Symbol;Acc:MGI:88445]	-
ENSMUSG00000021595	2678.07	2675.17	947.743	1003.53	2676.62	975.635	1.45578	3.12155e-32	1.26736e-30	Nsun2	13	69533746	69635780	+	5737	protein_coding	NOL1/NOP2/Sun domain family member 2 [Source:MGI Symbol;Acc:MGI:107252]	-
ENSMUSG00000024501	7851.28	7704.72	3384.01	3322.86	7778	3353.43	1.21379	3.1649e-32	1.28216e-30	Dpysl3	18	43320979	43438286	-	6265	protein_coding	dihydropyrimidinase-like 3 [Source:MGI Symbol;Acc:MGI:1349762]	-
ENSMUSG00000037166	352.228	335.229	21.225	9.2841	343.729	15.2546	4.5091	3.25032e-32	1.3139e-30	Ppp1r14a	7	29289308	29293801	+	1367	protein_coding	protein phosphatase 1, regulatory inhibitor subunit 14A [Source:MGI Symbol;Acc:MGI:1931139]	-
ENSMUSG00000056501	3007.57	2704.03	932.978	770.58	2855.8	851.779	1.7459	3.30052e-32	1.33131e-30	Cebpb	2	167688915	167690418	+	1504	protein_coding	CCAAT/enhancer binding protein (C/EBP), beta [Source:MGI Symbol;Acc:MGI:88373]	C/EBP
ENSMUSG00000037031	161.343	166.505	985.579	1695.61	163.924	1340.6	-3.03212	3.53201e-32	1.4216e-30	Tspan15	10	62185396	62231251	-	8183	protein_coding	tetraspanin 15 [Source:MGI Symbol;Acc:MGI:1917673]	-
ENSMUSG00000005103	12547.3	11620.9	5165.98	5123.98	12084.1	5144.98	1.23187	3.86331e-32	1.55158e-30	Wdr1	5	38526813	38563221	-	8899	protein_coding	WD repeat domain 1 [Source:MGI Symbol;Acc:MGI:1337100]	-
ENSMUSG00000059895	1498.67	1695.02	405.121	299.623	1596.84	352.372	2.18149	4.08585e-32	1.63742e-30	Ptp4a3	15	73723145	73758766	+	9351	protein_coding	protein tyrosine phosphatase 4a3 [Source:MGI Symbol;Acc:MGI:1277098]	-
ENSMUSG00000031075	306.779	294.158	8.30544	5.06405	300.469	6.68475	5.50249	4.19884e-32	1.67909e-30	Ano1	7	144588549	144751974	-	6244	protein_coding	anoctamin 1, calcium activated chloride channel [Source:MGI Symbol;Acc:MGI:2142149]	-
ENSMUSG00000038147	329.504	196.475	1671.24	1576.61	262.99	1623.92	-2.62707	4.32312e-32	1.72507e-30	Cd84	1	171839697	171890718	+	6272	protein_coding	CD84 antigen [Source:MGI Symbol;Acc:MGI:1336885]	-
ENSMUSG00000032294	57606.3	52530	23780.3	21934.9	55068.1	22857.6	1.26856	4.34403e-32	1.7297e-30	Pkm	9	59656368	59679375	+	5001	protein_coding	pyruvate kinase, muscle [Source:MGI Symbol;Acc:MGI:97591]	-
ENSMUSG00000047676	1872.49	1769.39	599.837	541.01	1820.94	570.423	1.67505	4.72746e-32	1.87836e-30	Rpsa-ps10	3	150072658	150073542	-	885	processed_pseudogene	ribosomal protein SA, pseudogene 10 [Source:MGI Symbol;Acc:MGI:3704228]	-
ENSMUSG00000018362	3563.18	3280.14	1088.94	843.165	3421.66	966.05	1.82514	4.77367e-32	1.89268e-30	Kpna2	11	106988629	106999541	-	2873	protein_coding	karyopherin (importin) alpha 2 [Source:MGI Symbol;Acc:MGI:103561]	-
ENSMUSG00000032000	822.623	775.911	154.112	108.033	799.267	131.073	2.61119	5.02335e-32	1.98743e-30	Birc3	9	7848699	7873186	-	5009	protein_coding	baculoviral IAP repeat-containing 3 [Source:MGI Symbol;Acc:MGI:1197007]	-
ENSMUSG00000046434	5103.9	5453.58	2129.88	1961.48	5278.74	2045.68	1.3678	6.10193e-32	2.40903e-30	Hnrnpa1	15	103240432	103246692	+	3153	protein_coding	heterogeneous nuclear ribonucleoprotein A1 [Source:MGI Symbol;Acc:MGI:104820]	-
ENSMUSG00000004897	7264.99	7043.14	3076.7	2898.33	7154.06	2987.51	1.25991	6.53409e-32	2.57418e-30	Hdgf	3	87906321	87916132	+	2873	protein_coding	hepatoma-derived growth factor [Source:MGI Symbol;Acc:MGI:1194494]	-
ENSMUSG00000030428	290.872	324.129	1159.99	1353.79	307.501	1256.89	-2.03126	6.6317e-32	2.60575e-30	Ttyh1	7	4119408	4136708	+	6379	protein_coding	tweety family member 1 [Source:MGI Symbol;Acc:MGI:1889007]	-
ENSMUSG00000029752	2100.87	2083.53	705.04	742.728	2092.2	723.884	1.53094	6.64224e-32	2.60575e-30	Asns	6	7675169	7693254	-	2735	protein_coding	asparagine synthetase [Source:MGI Symbol;Acc:MGI:1350929]	-
ENSMUSG00000007892	28805.4	27707.5	12728.5	11733.4	28256.5	12231	1.20807	7.38399e-32	2.89064e-30	Rplp1	9	61913284	61914542	-	499	protein_coding	ribosomal protein, large, P1 [Source:MGI Symbol;Acc:MGI:1927099]	-
ENSMUSG00000046364	12535.9	11950.6	5443.75	5326.54	12243.2	5385.15	1.18494	1.09404e-31	4.27386e-30	Rpl27a	7	109519147	109522367	+	2774	protein_coding	ribosomal protein L27A [Source:MGI Symbol;Acc:MGI:1347076]	-
ENSMUSG00000024937	5850.39	5825.44	1899.18	1405.27	5837.92	1652.23	1.82148	1.16436e-31	4.53904e-30	Ehbp1l1	19	5707376	5726317	-	6440	protein_coding	EH domain binding protein 1-like 1 [Source:MGI Symbol;Acc:MGI:3612340]	-
ENSMUSG00000045128	13230.1	12876.4	5878.41	5559.48	13053.2	5718.95	1.19064	1.3429e-31	5.22413e-30	Rpl18a	8	70894722	70897412	-	1739	protein_coding	ribosomal protein L18A [Source:MGI Symbol;Acc:MGI:1924058]	-
ENSMUSG00000023947	854.437	1036.77	208.559	191.59	945.603	200.074	2.24144	1.35624e-31	5.26498e-30	Nfkbie	17	45555703	45563169	+	3045	protein_coding	nuclear factor of kappa light polypeptide gene enhancer in B cells inhibitor, epsilon [Source:MGI Symbol;Acc:MGI:1194908]	-
ENSMUSG00000032826	260.194	340.779	1267.96	1449.16	300.487	1358.56	-2.17643	1.43826e-31	5.57177e-30	Ank2	3	126921612	127499350	-	35004	protein_coding	ankyrin 2, brain [Source:MGI Symbol;Acc:MGI:88025]	-
ENSMUSG00000008683	8153.51	7691.4	3400.62	3231.71	7922.46	3316.16	1.2565	1.54094e-31	5.95713e-30	Rps15a	7	118104372	118116188	-	6270	protein_coding	ribosomal protein S15A [Source:MGI Symbol;Acc:MGI:2389091]	-
ENSMUSG00000026413	379.497	454.002	5.53696	0.844009	416.75	3.19048	7.0725	1.69965e-31	6.55705e-30	Pkp1	1	135871395	135919207	-	5024	protein_coding	plakophilin 1 [Source:MGI Symbol;Acc:MGI:1328359]	-
ENSMUSG00000002983	1408.91	1652.84	419.886	349.42	1530.87	384.653	1.99371	2.12721e-31	8.18954e-30	Relb	7	19606217	19629438	-	3885	protein_coding	avian reticuloendotheliosis viral (v-rel) oncogene related B [Source:MGI Symbol;Acc:MGI:103289]	RHD
ENSMUSG00000003032	888.524	945.746	231.63	212.69	917.135	222.16	2.04625	3.16411e-31	1.21563e-29	Klf4	4	55527143	55532466	-	3049	protein_coding	Kruppel-like factor 4 (gut) [Source:MGI Symbol;Acc:MGI:1342287]	zf-C2H2
ENSMUSG00000042688	3850.65	4158.17	1581.72	1505.71	4004.41	1543.72	1.37534	3.31824e-31	1.27222e-29	Mapk6	9	75369062	75410005	-	6675	protein_coding	mitogen-activated protein kinase 6 [Source:MGI Symbol;Acc:MGI:1354946]	-
ENSMUSG00000030591	9062.49	8764.8	3527.97	2944.75	8913.64	3236.36	1.46185	4.25072e-31	1.62638e-29	Psmd8	7	29174188	29180701	-	3057	protein_coding	proteasome (prosome, macropain) 26S subunit, non-ATPase, 8 [Source:MGI Symbol;Acc:MGI:1888669]	-
ENSMUSG00000008540	527.206	440.682	1650.01	1843.31	483.944	1746.66	-1.85211	4.45924e-31	1.70266e-29	Mgst1	6	138140316	138156755	+	2013	protein_coding	microsomal glutathione S-transferase 1 [Source:MGI Symbol;Acc:MGI:1913850]	-
ENSMUSG00000020357	821.487	781.461	99.6653	45.5765	801.474	72.6209	3.47023	4.68925e-31	1.78682e-29	Flt4	11	49609263	49652739	+	8232	protein_coding	FMS-like tyrosine kinase 4 [Source:MGI Symbol;Acc:MGI:95561]	-
ENSMUSG00000018340	15886.6	14820	6093.42	5072.49	15353.3	5582.96	1.45956	5.26679e-31	2.00278e-29	Anxa6	11	54979108	55033445	-	2930	protein_coding	annexin A6 [Source:MGI Symbol;Acc:MGI:88255]	-
ENSMUSG00000039601	594.243	561.675	1846.58	2264.48	577.959	2055.53	-1.83079	5.32137e-31	2.0194e-29	Rcan2	17	43801351	44039516	+	4372	protein_coding	regulator of calcineurin 2 [Source:MGI Symbol;Acc:MGI:1858219]	-
ENSMUSG00000041313	1681.6	1544.05	514.014	505.561	1612.83	509.788	1.66166	5.7591e-31	2.18107e-29	Slc7a1	5	148327410	148399904	-	11530	protein_coding	solute carrier family 7 (cationic amino acid transporter, y+ system), member 1 [Source:MGI Symbol;Acc:MGI:88117]	-
ENSMUSG00000059901	1381.64	1444.15	313.761	201.718	1412.9	257.74	2.45677	5.91949e-31	2.23726e-29	Adamts14	10	61197112	61273438	-	5197	protein_coding	a disintegrin-like and metallopeptidase (reprolysin type) with thrombospondin type 1 motif, 14 [Source:MGI Symbol;Acc:MGI:2179942]	-
ENSMUSG00000022565	22572.1	22629.1	10462.1	9756.74	22600.6	10109.4	1.1607	6.11422e-31	2.30616e-29	Plec	15	76170974	76232574	-	18113	protein_coding	plectin [Source:MGI Symbol;Acc:MGI:1277961]	-
ENSMUSG00000095930	98.8511	77.7021	578.612	776.488	88.2766	677.55	-2.9414	6.46505e-31	2.43355e-29	Nim1k	13	119710094	119755882	-	8466	protein_coding	NIM1 serine/threonine protein kinase [Source:MGI Symbol;Acc:MGI:2442399]	-
ENSMUSG00000059248	12507.5	12316.9	4911.28	5463.27	12412.2	5187.28	1.25861	6.94139e-31	2.60758e-29	2021-09-09	11	117199661	117362325	+	7565	protein_coding	septin 9 [Source:MGI Symbol;Acc:MGI:1858222]	-
ENSMUSG00000022283	15446.9	17538.5	6758.78	6211.06	16492.7	6484.92	1.34673	6.99301e-31	2.62167e-29	Pabpc1	15	36595661	36609668	-	6540	protein_coding	poly(A) binding protein, cytoplasmic 1 [Source:MGI Symbol;Acc:MGI:1349722]	-
ENSMUSG00000025287	1988.38	1927.01	645.056	538.478	1957.7	591.767	1.72682	7.08133e-31	2.64944e-29	Acot9	X	155262443	155297654	+	2273	protein_coding	acyl-CoA thioesterase 9 [Source:MGI Symbol;Acc:MGI:1928939]	-
ENSMUSG00000056220	2331.52	2126.82	685.66	536.789	2229.17	611.225	1.86757	7.30803e-31	2.72877e-29	Pla2g4a	1	149829618	149961290	-	6391	protein_coding	phospholipase A2, group IVA (cytosolic, calcium-dependent) [Source:MGI Symbol;Acc:MGI:1195256]	-
ENSMUSG00000097289	293.145	326.349	8.30544	2.53203	309.747	5.41873	5.86501	1.0097e-30	3.76259e-29	2010300F17Rik	11	96712982	96747436	-	2832	lincRNA	RIKEN cDNA 2010300F17 gene [Source:MGI Symbol;Acc:MGI:1917134]	-
ENSMUSG00000021950	407.903	258.637	7.38261	5.90806	333.27	6.64534	5.65323	1.1429e-30	4.25045e-29	Anxa8	14	34085981	34100571	+	1880	protein_coding	annexin A8 [Source:MGI Symbol;Acc:MGI:1201374]	-
ENSMUSG00000047497	510.162	574.996	83.0544	58.2366	542.579	70.6455	2.9451	1.39544e-30	5.17928e-29	Adamts12	15	11064790	11349231	+	10921	protein_coding	a disintegrin-like and metallopeptidase (reprolysin type) with thrombospondin type 1 motif, 12 [Source:MGI Symbol;Acc:MGI:2146046]	-
ENSMUSG00000026062	320.414	318.579	25.8391	21.9442	319.496	23.8917	3.74408	1.40186e-30	5.19274e-29	Slc9a2	1	40680574	40769273	+	6984	protein_coding	solute carrier family 9 (sodium/hydrogen exchanger), member 2 [Source:MGI Symbol;Acc:MGI:105075]	-
ENSMUSG00000032085	732.861	939.086	135.656	86.0889	835.974	110.872	2.91801	1.64846e-30	6.09405e-29	Tagln	9	45929619	45936058	-	1988	protein_coding	transgelin [Source:MGI Symbol;Acc:MGI:106012]	-
ENSMUSG00000002885	994.192	967.947	263.006	228.726	981.069	245.866	1.99748	1.92245e-30	7.09284e-29	Adgre5	8	83723251	83741326	-	3757	protein_coding	adhesion G protein-coupled receptor E5 [Source:MGI Symbol;Acc:MGI:1347095]	-
ENSMUSG00000041378	490.847	468.433	52.6011	26.1643	479.64	39.3827	3.61472	2.2738e-30	8.37252e-29	Cldn5	16	18776847	18778262	+	1416	protein_coding	claudin 5 [Source:MGI Symbol;Acc:MGI:1276112]	-
ENSMUSG00000028597	1197.58	1209.93	360.825	323.255	1203.75	342.04	1.81602	2.44278e-30	8.97697e-29	Gpx7	4	108400390	108406961	-	1289	protein_coding	glutathione peroxidase 7 [Source:MGI Symbol;Acc:MGI:1914555]	-
ENSMUSG00000021094	330.64	362.98	1221.82	1438.19	346.81	1330.01	-1.93933	2.59909e-30	9.53257e-29	Dhrs7	12	72650353	72664909	-	3541	protein_coding	dehydrogenase/reductase (SDR family) member 7 [Source:MGI Symbol;Acc:MGI:1913625]	-
ENSMUSG00000021830	630.602	634.937	2242.47	3199.64	632.77	2721.05	-2.10464	2.71021e-30	9.92054e-29	Txndc16	14	45133465	45220328	-	11570	protein_coding	thioredoxin domain containing 16 [Source:MGI Symbol;Acc:MGI:1917811]	-
ENSMUSG00000016356	26.133	21.0906	323.912	398.372	23.6118	361.142	-3.93653	2.91807e-30	1.06604e-28	Col20a1	2	180986535	181018363	+	5142	protein_coding	collagen, type XX, alpha 1 [Source:MGI Symbol;Acc:MGI:1920618]	-
ENSMUSG00000020717	1575.94	1414.18	285.153	161.206	1495.06	223.18	2.74631	3.06549e-30	1.1177e-28	Pecam1	11	106654217	106750628	-	6228	protein_coding	platelet/endothelial cell adhesion molecule 1 [Source:MGI Symbol;Acc:MGI:97537]	-
ENSMUSG00000024381	3797.25	3596.5	1471.91	1490.52	3696.87	1481.21	1.31947	3.35895e-30	1.2223e-28	Bin1	18	32377217	32435736	+	2451	protein_coding	bridging integrator 1 [Source:MGI Symbol;Acc:MGI:108092]	-
ENSMUSG00000022346	1396.41	1411.96	204.868	319.035	1404.19	261.951	2.4203	3.45072e-30	1.25324e-28	Myc	15	61985391	61990374	+	2717	protein_coding	myelocytomatosis oncogene [Source:MGI Symbol;Acc:MGI:97250]	bHLH
ENSMUSG00000059824	204.519	170.945	827.776	899.713	187.732	863.744	-2.20255	3.56351e-30	1.29168e-28	Dbp	7	45705088	45710203	+	2993	protein_coding	D site albumin promoter binding protein [Source:MGI Symbol;Acc:MGI:94866]	TF_bZIP
ENSMUSG00000020865	281.782	233.106	1258.74	1046.57	257.444	1152.65	-2.1627	3.66518e-30	1.32595e-28	Abcc3	11	94343295	94392997	-	5698	protein_coding	ATP-binding cassette, sub-family C (CFTR/MRP), member 3 [Source:MGI Symbol;Acc:MGI:1923658]	-
ENSMUSG00000012405	10519.1	10333.3	4698.11	4337.36	10426.2	4517.74	1.20663	3.92446e-30	1.417e-28	Rpl15	14	18267823	18271391	-	2473	protein_coding	ribosomal protein L15 [Source:MGI Symbol;Acc:MGI:1913730]	-
ENSMUSG00000017774	12740.4	12091.6	4525.54	3479.85	12416	4002.69	1.63334	3.96318e-30	1.4282e-28	Myo1c	11	75650504	75673910	+	6585	protein_coding	myosin IC [Source:MGI Symbol;Acc:MGI:106612]	-
ENSMUSG00000006931	4609.64	4352.43	1853.04	1838.25	4481.04	1845.64	1.27971	4.40074e-30	1.58282e-28	P3h4	11	100408456	100414836	-	2178	protein_coding	prolyl 3-hydroxylase family member 4 (non-enzymatic) [Source:MGI Symbol;Acc:MGI:1913430]	-
ENSMUSG00000026509	10186.2	10271.1	4501.55	4025.92	10228.7	4263.73	1.26255	4.54768e-30	1.63251e-28	Capn2	1	182467260	182517608	-	6345	protein_coding	calpain 2 [Source:MGI Symbol;Acc:MGI:88264]	-
ENSMUSG00000031530	729.453	563.895	100.588	106.345	646.674	103.467	2.64319	4.76784e-30	1.70825e-28	Dusp4	8	34807297	34819894	+	2740	protein_coding	dual specificity phosphatase 4 [Source:MGI Symbol;Acc:MGI:2442191]	-
ENSMUSG00000027412	419.265	436.242	52.6011	59.0806	427.753	55.8409	2.93589	4.78204e-30	1.71004e-28	Lpin3	2	160880670	160906002	+	3694	protein_coding	lipin 3 [Source:MGI Symbol;Acc:MGI:1891342]	-
ENSMUSG00000035042	305.643	546.135	23.0707	19.4122	425.889	21.2414	4.32837	4.80506e-30	1.71497e-28	Ccl5	11	83525778	83530518	-	960	protein_coding	chemokine (C-C motif) ligand 5 [Source:MGI Symbol;Acc:MGI:98262]	-
ENSMUSG00000074457	2614.44	2718.46	916.367	1013.65	2666.45	965.011	1.46596	5.10838e-30	1.81974e-28	S100a16	3	90537254	90543151	+	1617	protein_coding	S100 calcium binding protein A16 [Source:MGI Symbol;Acc:MGI:1915110]	-
ENSMUSG00000090523	1282.79	1315.39	400.507	351.952	1299.09	376.229	1.78861	5.19182e-30	1.84592e-28	Gypc	18	32528322	32560034	-	2331	protein_coding	glycophorin C [Source:MGI Symbol;Acc:MGI:1098566]	-
ENSMUSG00000040462	3080.29	2928.26	6882.44	7331.06	3004.28	7106.75	-1.24225	6.07665e-30	2.1564e-28	Os9	10	127095650	127121131	-	2629	protein_coding	amplified in osteosarcoma [Source:MGI Symbol;Acc:MGI:1924301]	-
ENSMUSG00000027293	1412.32	1282.09	3467.06	3589.57	1347.2	3528.31	-1.38914	6.10335e-30	2.16175e-28	Ehd4	2	120089175	120154606	-	4007	protein_coding	EH-domain containing 4 [Source:MGI Symbol;Acc:MGI:1919619]	-
ENSMUSG00000022505	2320.16	2291.1	863.766	790.836	2305.63	827.301	1.47903	6.20614e-30	2.19398e-28	Emp2	16	10281749	10313968	-	8644	protein_coding	epithelial membrane protein 2 [Source:MGI Symbol;Acc:MGI:1098726]	-
ENSMUSG00000026473	4597.14	4599.97	12728.5	17056.6	4598.55	14892.6	-1.69539	6.67763e-30	2.35618e-28	Glul	1	153899944	153909723	+	3323	protein_coding	glutamate-ammonia ligase (glutamine synthetase) [Source:MGI Symbol;Acc:MGI:95739]	-
ENSMUSG00000030681	3854.06	3816.28	1570.65	1600.24	3835.17	1585.45	1.27434	8.30446e-30	2.92465e-28	Mvp	7	126986860	127014621	-	7627	protein_coding	major vault protein [Source:MGI Symbol;Acc:MGI:1925638]	-
ENSMUSG00000028600	145.436	126.543	813.01	671.831	135.99	742.421	-2.44872	8.93917e-30	3.14223e-28	Podn	4	108014791	108096445	-	4270	protein_coding	podocan [Source:MGI Symbol;Acc:MGI:2674939]	-
ENSMUSG00000018500	415.856	481.753	59.9837	43.8884	448.805	51.9361	3.11529	9.77783e-30	3.43054e-28	Adora2b	11	62248984	62266453	+	1845	protein_coding	adenosine A2b receptor [Source:MGI Symbol;Acc:MGI:99403]	-
ENSMUSG00000043531	37.4952	42.1812	381.127	397.528	39.8382	389.328	-3.28835	1.0345e-29	3.6227e-28	Sorcs1	19	50143299	50678646	-	8441	protein_coding	sortilin-related VPS10 domain containing receptor 1 [Source:MGI Symbol;Acc:MGI:1929666]	-
ENSMUSG00000039476	2455.37	2198.97	302.687	514.001	2327.17	408.344	2.50923	1.19602e-29	4.18044e-28	Prrx2	2	30834972	30881251	+	1961	protein_coding	paired related homeobox 2 [Source:MGI Symbol;Acc:MGI:98218]	Homeobox
ENSMUSG00000095478	1656.61	1184.4	310.07	274.303	1420.51	292.186	2.2819	1.25731e-29	4.38644e-28	Gm9824	10	29030128	29030688	+	561	processed_pseudogene	predicted pseudogene 9824 [Source:MGI Symbol;Acc:MGI:3641964]	-
ENSMUSG00000022389	1061.23	993.477	2958.58	3692.54	1027.35	3325.56	-1.6949	1.27617e-29	4.44388e-28	Tef	15	81802421	81826863	+	7867	protein_coding	thyrotroph embryonic factor [Source:MGI Symbol;Acc:MGI:98663]	TF_bZIP
ENSMUSG00000052688	434.036	410.711	1464.53	1893.11	422.374	1678.82	-1.99124	1.286e-29	4.46974e-28	Rab7b	1	131688695	131715439	+	4624	protein_coding	RAB7B, member RAS oncogene family [Source:MGI Symbol;Acc:MGI:2442295]	-
ENSMUSG00000025403	2295.16	2453.17	884.991	859.201	2374.17	872.096	1.44502	1.34419e-29	4.6633e-28	Shmt2	10	127517123	127522444	-	3109	protein_coding	serine hydroxymethyltransferase 2 (mitochondrial) [Source:MGI Symbol;Acc:MGI:1277989]	-
ENSMUSG00000032482	139.755	145.414	665.358	725.847	142.584	695.603	-2.28655	1.36706e-29	4.7338e-28	Cspg5	9	110243783	110262576	+	10074	protein_coding	chondroitin sulfate proteoglycan 5 [Source:MGI Symbol;Acc:MGI:1352747]	-
ENSMUSG00000041841	5859.48	5647.83	2394.74	2514.3	5753.66	2454.52	1.22893	1.43729e-29	4.96773e-28	Rpl37	15	5116645	5119140	+	1684	protein_coding	ribosomal protein L37 [Source:MGI Symbol;Acc:MGI:1914531]	-
ENSMUSG00000028234	11520.1	11195.8	5244.42	5017.63	11357.9	5131.03	1.14643	1.46513e-29	5.05457e-28	Rps20	4	3831334	3835665	-	4080	protein_coding	ribosomal protein S20 [Source:MGI Symbol;Acc:MGI:1914677]	-
ENSMUSG00000021423	98.8511	54.3915	868.38	634.694	76.6213	751.537	-3.29518	1.56362e-29	5.38435e-28	Ly86	13	37345208	37419036	+	3632	protein_coding	lymphocyte antigen 86 [Source:MGI Symbol;Acc:MGI:1321404]	-
ENSMUSG00000084106	2991.67	2830.58	1141.54	1118.31	2911.12	1129.92	1.36539	1.59403e-29	5.47892e-28	Gm6136	1	86908793	86909683	-	891	processed_pseudogene	predicted pseudogene 6136 [Source:MGI Symbol;Acc:MGI:3646897]	-
ENSMUSG00000038776	4206.28	3796.3	9350.08	9862.24	4001.29	9606.16	-1.26356	1.65923e-29	5.6925e-28	Ephx1	1	180976210	181020904	-	1950	protein_coding	epoxide hydrolase 1, microsomal [Source:MGI Symbol;Acc:MGI:95405]	-
ENSMUSG00000027613	3905.19	3805.18	1611.26	1586.74	3855.19	1599	1.26967	1.86103e-29	6.37309e-28	Eif6	2	155819832	155826925	-	2702	protein_coding	eukaryotic translation initiation factor 6 [Source:MGI Symbol;Acc:MGI:1196288]	-
ENSMUSG00000038059	1812.27	1590.67	540.776	536.789	1701.47	538.783	1.65897	1.87395e-29	6.40553e-28	Smim3	18	60474193	60501983	-	1984	protein_coding	small integral membrane protein 3 [Source:MGI Symbol;Acc:MGI:1917088]	-
ENSMUSG00000021994	1989.52	1859.3	661.667	573.926	1924.41	617.796	1.6398	2.12074e-29	7.23581e-28	Wnt5a	14	28504750	28527448	+	7823	protein_coding	wingless-type MMTV integration site family, member 5A [Source:MGI Symbol;Acc:MGI:98958]	-
ENSMUSG00000026558	3822.24	3602.05	1464.53	1520.06	3712.15	1492.29	1.31459	2.22893e-29	7.59103e-28	Uck2	1	167222883	167285320	-	5464	protein_coding	uridine-cytidine kinase 2 [Source:MGI Symbol;Acc:MGI:1931744]	-
ENSMUSG00000026628	382.906	339.669	1480.21	2206.24	361.288	1843.23	-2.35146	2.35839e-29	8.01725e-28	Atf3	1	191170296	191218039	-	2154	protein_coding	activating transcription factor 3 [Source:MGI Symbol;Acc:MGI:109384]	TF_bZIP
ENSMUSG00000005667	1396.41	1342.03	430.96	441.417	1369.22	436.188	1.65016	2.49599e-29	8.46953e-28	Mthfd2	6	83305691	83325908	-	3487	protein_coding	methylenetetrahydrofolate dehydrogenase (NAD+ dependent), methenyltetrahydrofolate cyclohydrolase [Source:MGI Symbol;Acc:MGI:1338850]	-
ENSMUSG00000015222	73.8543	106.563	583.226	712.343	90.2086	647.785	-2.84348	2.55061e-29	8.6391e-28	Map2	1	66175273	66442583	+	16449	protein_coding	microtubule-associated protein 2 [Source:MGI Symbol;Acc:MGI:97175]	-
ENSMUSG00000029614	17417.1	15543.8	6985.8	6303.9	16480.4	6644.85	1.3105	2.70657e-29	9.15067e-28	Rpl6	5	121204481	121209241	+	3140	protein_coding	ribosomal protein L6 [Source:MGI Symbol;Acc:MGI:108057]	-
ENSMUSG00000038175	136.346	156.514	691.197	725.847	146.43	708.522	-2.27433	2.71975e-29	9.17855e-28	Mylip	13	45389742	45412022	+	3233	protein_coding	myosin regulatory light chain interacting protein [Source:MGI Symbol;Acc:MGI:2388271]	-
ENSMUSG00000020184	4835.75	4607.74	1997	1846.69	4721.74	1921.84	1.29699	2.72777e-29	9.18894e-28	Mdm2	10	117688875	117710758	-	5083	protein_coding	transformed mouse 3T3 cell double minute 2 [Source:MGI Symbol;Acc:MGI:96952]	-
ENSMUSG00000052384	336.321	240.877	1424.84	1247.44	288.599	1336.14	-2.21131	3.62418e-29	1.21865e-27	Nrros	16	32142785	32165594	-	4177	protein_coding	negative regulator of reactive oxygen species [Source:MGI Symbol;Acc:MGI:2445095]	-
ENSMUSG00000019132	2617.85	2610.79	6129.41	5870.92	2614.32	6000.17	-1.19853	4.02681e-29	1.3516e-27	BC005537	13	24801657	24816197	+	5849	protein_coding	cDNA sequence BC005537 [Source:MGI Symbol;Acc:MGI:2441726]	-
ENSMUSG00000074129	1039.64	1065.63	285.153	226.194	1052.63	255.674	2.04314	4.27119e-29	1.43104e-27	Rpl13a	7	45125558	45128761	-	2114	protein_coding	ribosomal protein L13A [Source:MGI Symbol;Acc:MGI:1351455]	-
ENSMUSG00000011257	3334.8	3451.08	1376.86	1252.51	3392.94	1314.68	1.36811	4.37347e-29	1.46267e-27	Pabpc4	4	123262351	123298925	+	4027	protein_coding	poly(A) binding protein, cytoplasmic 4 [Source:MGI Symbol;Acc:MGI:2385206]	-
ENSMUSG00000067274	42852.5	39638.1	18421.5	19129.5	41245.3	18775.5	1.13537	4.57352e-29	1.52683e-27	Rplp0	5	115559467	115563727	+	1659	protein_coding	ribosomal protein, large, P0 [Source:MGI Symbol;Acc:MGI:1927636]	-
ENSMUSG00000054612	682.868	679.339	141.192	104.657	681.103	122.925	2.47272	4.58787e-29	1.52888e-27	Mgmt	7	136894614	137130266	+	2894	protein_coding	O-6-methylguanine-DNA methyltransferase [Source:MGI Symbol;Acc:MGI:96977]	-
ENSMUSG00000034932	1003.28	898.015	251.009	227.038	950.648	239.024	1.9924	4.80526e-29	1.59846e-27	Mrpl54	10	81264713	81266934	-	825	protein_coding	mitochondrial ribosomal protein L54 [Source:MGI Symbol;Acc:MGI:1913297]	-
ENSMUSG00000037278	1016.92	976.827	259.314	282.743	996.872	271.029	1.87831	4.82934e-29	1.6036e-27	Tmem97	11	78541817	78550777	-	1375	protein_coding	transmembrane protein 97 [Source:MGI Symbol;Acc:MGI:1916321]	-
ENSMUSG00000031790	232.925	206.466	907.139	1154.6	219.695	1030.87	-2.23092	5.41654e-29	1.79532e-27	Mmp15	8	95352268	95375080	+	5397	protein_coding	matrix metallopeptidase 15 [Source:MGI Symbol;Acc:MGI:109320]	-
ENSMUSG00000031520	470.395	530.595	52.6011	75.9608	500.495	64.2809	2.95691	5.42603e-29	1.79532e-27	Vegfc	8	54077606	54187096	+	2449	protein_coding	vascular endothelial growth factor C [Source:MGI Symbol;Acc:MGI:109124]	-
ENSMUSG00000041439	122.712	135.424	658.898	634.694	129.068	646.796	-2.32479	5.47621e-29	1.8087e-27	Mfsd6	1	52656286	52727462	-	8231	protein_coding	major facilitator superfamily domain containing 6 [Source:MGI Symbol;Acc:MGI:1922925]	-
ENSMUSG00000028367	6224.21	5912.02	2415.96	2012.96	6068.12	2214.46	1.45457	6.29628e-29	2.07587e-27	Txn1	4	57943373	57956411	-	1051	protein_coding	thioredoxin 1 [Source:MGI Symbol;Acc:MGI:98874]	-
ENSMUSG00000048758	5611.79	5442.48	2424.27	2414.71	5527.13	2419.49	1.19183	6.41767e-29	2.1108e-27	Rpl29	9	106429454	106431568	+	1126	protein_coding	ribosomal protein L29 [Source:MGI Symbol;Acc:MGI:99687]	-
ENSMUSG00000031490	2606.49	2580.82	1005.88	902.245	2593.65	954.063	1.44322	6.42493e-29	2.1108e-27	Eif4ebp1	8	27260329	27276674	+	2196	protein_coding	eukaryotic translation initiation factor 4E binding protein 1 [Source:MGI Symbol;Acc:MGI:103267]	-
ENSMUSG00000036781	3666.58	3634.24	1540.2	1471.11	3650.41	1505.65	1.2778	7.70993e-29	2.5285e-27	Rps27l	9	66946086	66949516	+	816	protein_coding	ribosomal protein S27-like [Source:MGI Symbol;Acc:MGI:1915191]	-
ENSMUSG00000034247	902.158	781.461	2484.25	2385.17	841.81	2434.71	-1.5323	7.93575e-29	2.59798e-27	Plekhm1	11	103364275	103412687	-	5968	protein_coding	pleckstrin homology domain containing, family M (with RUN domain) member 1 [Source:MGI Symbol;Acc:MGI:2443207]	-
ENSMUSG00000046731	2082.69	2349.93	756.718	782.396	2216.31	769.557	1.52599	9.22487e-29	3.0147e-27	Kctd11	11	69878261	69881406	-	3146	protein_coding	potassium channel tetramerisation domain containing 11 [Source:MGI Symbol;Acc:MGI:2448712]	-
ENSMUSG00000034926	2009.97	1950.32	729.033	667.611	1980.15	698.322	1.50402	9.31887e-29	3.04008e-27	Dhcr24	4	106561038	106589113	+	4028	protein_coding	24-dehydrocholesterol reductase [Source:MGI Symbol;Acc:MGI:1922004]	-
ENSMUSG00000039470	1324.83	1366.45	390.356	301.311	1345.64	345.833	1.9615	9.55249e-29	3.11083e-27	Zdhhc2	8	40423815	40510268	+	5528	protein_coding	zinc finger, DHHC domain containing 2 [Source:MGI Symbol;Acc:MGI:1923452]	-
ENSMUSG00000027907	13098.3	12149.3	4868.83	3857.96	12623.8	4363.4	1.53278	9.58328e-29	3.1154e-27	S100a11	3	93520488	93526287	+	511	protein_coding	S100 calcium binding protein A11 [Source:MGI Symbol;Acc:MGI:1338798]	-
ENSMUSG00000074934	342.002	279.728	6.45979	1.68802	310.865	4.0739	6.28571	1.18186e-28	3.83536e-27	Grem1	2	113746164	113758646	-	4148	protein_coding	gremlin 1, DAN family BMP antagonist [Source:MGI Symbol;Acc:MGI:1344337]	-
ENSMUSG00000003970	19749.8	18412.1	8824.07	8675.56	19080.9	8749.82	1.12481	1.21767e-28	3.9447e-27	Rpl8	15	76904078	76906314	+	1359	protein_coding	ribosomal protein L8 [Source:MGI Symbol;Acc:MGI:1350927]	-
ENSMUSG00000005089	213.609	298.598	1174.76	1558.88	256.104	1366.82	-2.41581	1.4442e-28	4.67041e-27	Slc1a2	2	102658659	102790784	+	13133	protein_coding	solute carrier family 1 (glial high affinity glutamate transporter), member 2 [Source:MGI Symbol;Acc:MGI:101931]	-
ENSMUSG00000028957	117.031	120.993	606.297	785.772	119.012	696.035	-2.54846	1.45253e-28	4.68921e-27	Per3	4	151003652	151044665	-	9608	protein_coding	period circadian clock 3 [Source:MGI Symbol;Acc:MGI:1277134]	-
ENSMUSG00000046470	427.218	480.643	41.5272	16.0362	453.931	28.7817	3.99087	1.45906e-28	4.7021e-27	Sox18	2	181669836	181671640	-	1620	protein_coding	SRY (sex determining region Y)-box 18 [Source:MGI Symbol;Acc:MGI:103559]	HMG
ENSMUSG00000058064	2139.5	1151.1	30.4533	21.1002	1645.3	25.7767	5.99865	1.5004e-28	4.82699e-27	Gm10036	18	15832794	15833330	+	537	protein_coding	predicted gene 10036 [Source:MGI Symbol;Acc:MGI:3642334]	-
ENSMUSG00000027398	2073.6	1661.72	15.6881	5.06405	1867.66	10.3761	7.5026	1.66422e-28	5.34476e-27	Il1b	2	129364570	129371139	-	1907	protein_coding	interleukin 1 beta [Source:MGI Symbol;Acc:MGI:96543]	-
ENSMUSG00000036136	273.829	271.957	16.6109	10.1281	272.893	13.3695	4.36116	1.68176e-28	5.39177e-27	Fam110c	12	31073861	31080251	+	3088	protein_coding	family with sequence similarity 110, member C [Source:MGI Symbol;Acc:MGI:1918813]	-
ENSMUSG00000060147	8972.72	7975.57	3257.58	2667.07	8474.15	2962.32	1.51653	2.15511e-28	6.89746e-27	Serpinb6a	13	33917918	34002794	-	5409	protein_coding	serine (or cysteine) peptidase inhibitor, clade B, member 6a [Source:MGI Symbol;Acc:MGI:103123]	-
ENSMUSG00000004044	28662.3	27586.5	13511.1	13425.6	28124.4	13468.4	1.06225	2.30359e-28	7.36003e-27	Cavin1	11	100956733	100970887	-	3587	protein_coding	caveolae associated 1 [Source:MGI Symbol;Acc:MGI:1277968]	-
ENSMUSG00000005161	9441.98	8952.4	4173.95	4181.22	9197.19	4177.58	1.13851	2.60344e-28	8.30378e-27	Prdx2	8	84969587	84974834	+	3050	protein_coding	peroxiredoxin 2 [Source:MGI Symbol;Acc:MGI:109486]	-
ENSMUSG00000022218	469.259	559.455	55.3696	24.4763	514.357	39.9229	3.69624	2.84458e-28	9.05737e-27	Tgm1	14	55700009	55713926	-	3162	protein_coding	transglutaminase 1, K polypeptide [Source:MGI Symbol;Acc:MGI:98730]	-
ENSMUSG00000053801	968.059	1017.9	278.694	234.634	992.978	256.664	1.95309	3.3421e-28	1.06233e-26	Grwd1	7	45825223	45830944	-	2057	protein_coding	glutamate-rich WD repeat containing 1 [Source:MGI Symbol;Acc:MGI:2141989]	-
ENSMUSG00000092341	3910.87	3932.84	11265.9	16006.6	3921.85	13636.2	-1.7979	3.79217e-28	1.20334e-26	Malat1	19	5795690	5802672	-	6983	lincRNA	metastasis associated lung adenocarcinoma transcript 1 (non-coding RNA) [Source:MGI Symbol;Acc:MGI:1919539]	-
ENSMUSG00000020647	130.665	138.754	627.522	675.207	134.71	651.365	-2.27363	3.88725e-28	1.2314e-26	Ncoa1	12	4247362	4477182	-	8576	protein_coding	nuclear receptor coactivator 1 [Source:MGI Symbol;Acc:MGI:1276523]	-
ENSMUSG00000018930	1297.56	1483	431.883	400.904	1390.28	416.393	1.73984	4.13325e-28	1.3071e-26	Ccl4	11	83662584	83664683	+	660	protein_coding	chemokine (C-C motif) ligand 4 [Source:MGI Symbol;Acc:MGI:98261]	-
ENSMUSG00000076433	259.058	266.407	11.0739	15.1922	262.733	13.133	4.31595	4.17188e-28	1.31708e-26	Cep295nl	11	118332360	118342500	-	1944	protein_coding	CEP295 N-terminal like [Source:MGI Symbol;Acc:MGI:1929713]	-
ENSMUSG00000068923	1512.31	1584.01	4588.29	6374.8	1548.16	5481.55	-1.82414	4.21117e-28	1.32723e-26	Syt11	3	88744700	88775164	-	5205	protein_coding	synaptotagmin XI [Source:MGI Symbol;Acc:MGI:1859547]	-
ENSMUSG00000001517	738.543	780.351	145.807	91.1529	759.447	118.48	2.68384	4.26942e-28	1.34332e-26	Foxm1	6	128362967	128376146	+	5754	protein_coding	forkhead box M1 [Source:MGI Symbol;Acc:MGI:1347487]	Fork
ENSMUSG00000024413	1363.46	1238.79	3321.25	3737.27	1301.13	3529.26	-1.4398	4.41802e-28	1.38658e-26	Npc1	18	12189693	12236400	-	10725	protein_coding	NPC intracellular cholesterol transporter 1 [Source:MGI Symbol;Acc:MGI:1097712]	-
ENSMUSG00000019188	9174.97	9144.43	4146.26	3716.17	9159.7	3931.22	1.22046	4.42201e-28	1.38658e-26	H13	2	152669461	152708670	+	8884	protein_coding	histocompatibility 13 [Source:MGI Symbol;Acc:MGI:95886]	-
ENSMUSG00000040511	1934.98	1734.98	634.905	578.99	1834.98	606.947	1.59647	4.42929e-28	1.38658e-26	Pvr	7	19903578	19921160	-	6122	protein_coding	poliovirus receptor [Source:MGI Symbol;Acc:MGI:107741]	-
ENSMUSG00000075602	343.138	236.436	11.9967	6.75207	289.787	9.37441	4.96184	4.81079e-28	1.50347e-26	Ly6a	15	74994877	74998031	-	1205	protein_coding	lymphocyte antigen 6 complex, locus A [Source:MGI Symbol;Acc:MGI:107527]	-
ENSMUSG00000036766	206.792	196.475	793.631	909.841	201.634	851.736	-2.0791	4.85853e-28	1.51584e-26	Dner	1	84369839	84696221	-	4784	protein_coding	delta/notch-like EGF repeat containing [Source:MGI Symbol;Acc:MGI:2152889]	-
ENSMUSG00000031996	6185.58	5616.75	13381	14785.3	5901.17	14083.2	-1.25496	5.10448e-28	1.58991e-26	Aplp2	9	31149557	31211815	-	5875	protein_coding	amyloid beta (A4) precursor-like protein 2 [Source:MGI Symbol;Acc:MGI:88047]	-
ENSMUSG00000006219	2446.28	2198.97	719.805	534.257	2322.63	627.031	1.89003	5.53421e-28	1.72088e-26	Fblim1	4	141576062	141606096	-	4457	protein_coding	filamin binding LIM protein 1 [Source:MGI Symbol;Acc:MGI:1921452]	-
ENSMUSG00000031714	519.252	513.944	1804.13	2590.26	516.598	2197.19	-2.08884	5.55005e-28	1.72292e-26	Gab1	8	80764438	80880519	-	5082	protein_coding	growth factor receptor bound protein 2-associated protein 1 [Source:MGI Symbol;Acc:MGI:108088]	-
ENSMUSG00000075012	1622.52	1733.87	571.23	488.681	1678.19	529.955	1.66372	6.29351e-28	1.95046e-26	Fjx1	2	102449366	102452499	-	3134	protein_coding	four jointed box 1 [Source:MGI Symbol;Acc:MGI:1341907]	-
ENSMUSG00000032125	413.584	428.472	55.3696	33.7603	421.028	44.565	3.24608	6.68758e-28	2.06915e-26	Robo4	9	37401897	37415115	+	5302	protein_coding	roundabout guidance receptor 4 [Source:MGI Symbol;Acc:MGI:1921394]	-
ENSMUSG00000005732	1469.13	1536.28	511.246	452.389	1502.71	481.817	1.64167	6.81991e-28	2.10658e-26	Ranbp1	16	18239784	18248732	-	1666	protein_coding	RAN binding protein 1 [Source:MGI Symbol;Acc:MGI:96269]	-
ENSMUSG00000040093	23.8606	19.9805	298.073	456.609	21.9206	377.341	-4.10707	7.59317e-28	2.34154e-26	Bmf	2	118528757	118549687	-	5253	protein_coding	BCL2 modifying factor [Source:MGI Symbol;Acc:MGI:2176433]	-
ENSMUSG00000063193	144.3	92.1325	755.795	714.031	118.216	734.913	-2.63715	8.72772e-28	2.68695e-26	Cd300lb	11	114922781	114934386	-	2917	protein_coding	CD300 molecule like family member B [Source:MGI Symbol;Acc:MGI:2685099]	-
ENSMUSG00000002984	2222.45	2157.9	849.001	822.064	2190.17	835.532	1.3904	9.04413e-28	2.77976e-26	Tomm40	7	19701313	19715438	-	4513	protein_coding	translocase of outer mitochondrial membrane 40 [Source:MGI Symbol;Acc:MGI:1858259]	-
ENSMUSG00000018293	21602.9	19989.4	9474.66	8570.91	20796.2	9022.78	1.20472	9.3883e-28	2.88078e-26	Pfn1	11	70651850	70654644	-	2405	protein_coding	profilin 1 [Source:MGI Symbol;Acc:MGI:97549]	-
ENSMUSG00000063316	9301.09	9174.4	4211.78	4357.62	9237.75	4284.7	1.1083	9.9993e-28	3.06321e-26	Rpl27	11	101442298	101445529	+	1535	protein_coding	ribosomal protein L27 [Source:MGI Symbol;Acc:MGI:98036]	-
ENSMUSG00000014329	764.676	798.112	2103.12	2402.89	781.394	2253.01	-1.52787	1.07104e-27	3.27564e-26	Bicc1	10	70922832	71159700	-	7441	protein_coding	BicC family RNA binding protein 1 [Source:MGI Symbol;Acc:MGI:1933388]	-
ENSMUSG00000045871	21.5882	23.3106	317.452	627.098	22.4494	472.275	-4.39529	1.13915e-27	3.47824e-26	Slitrk6	14	110748580	110755149	-	4240	protein_coding	SLIT and NTRK-like family, member 6 [Source:MGI Symbol;Acc:MGI:2443198]	-
ENSMUSG00000062580	2219.04	2190.09	834.235	727.535	2204.56	780.885	1.49783	1.40897e-27	4.29505e-26	Timm17a	1	135295213	135313778	-	7893	protein_coding	translocase of inner mitochondrial membrane 17a [Source:MGI Symbol;Acc:MGI:1343131]	-
ENSMUSG00000028583	5135.71	4507.83	1914.87	1709.96	4821.77	1812.41	1.41184	1.48604e-27	4.52258e-26	Pdpn	4	143267431	143299564	-	1817	protein_coding	podoplanin [Source:MGI Symbol;Acc:MGI:103098]	-
ENSMUSG00000013275	1019.19	1013.46	2724.18	3323.71	1016.32	3023.95	-1.57327	1.48894e-27	4.52401e-26	Slc41a1	1	131827493	131848865	+	4912	protein_coding	solute carrier family 41, member 1 [Source:MGI Symbol;Acc:MGI:2444823]	-
ENSMUSG00000024621	3040.52	2173.44	9923.16	8548.12	2606.98	9235.64	-1.82489	1.49837e-27	4.54522e-26	Csf1r	18	61105572	61132149	+	4885	protein_coding	colony stimulating factor 1 receptor [Source:MGI Symbol;Acc:MGI:1339758]	-
ENSMUSG00000029063	6744.6	6393.78	2973.35	2884.82	6569.19	2929.08	1.1653	1.61979e-27	4.90554e-26	Nadk	4	155562378	155591001	+	3747	protein_coding	NAD kinase [Source:MGI Symbol;Acc:MGI:2183149]	-
ENSMUSG00000028081	16753.6	15637	7606.86	7344.56	16195.3	7475.71	1.11531	1.79478e-27	5.42666e-26	Rps3a1	3	86137940	86142702	-	977	protein_coding	ribosomal protein S3A1 [Source:MGI Symbol;Acc:MGI:1202063]	-
ENSMUSG00000063011	3170.05	2883.86	15.6881	4.22004	3026.96	9.95405	8.25867	1.89638e-27	5.72453e-26	Msln	17	25748614	25754327	-	2114	protein_coding	mesothelin [Source:MGI Symbol;Acc:MGI:1888992]	-
ENSMUSG00000010307	331.776	342.999	1257.81	1101.43	337.388	1179.62	-1.80552	1.91302e-27	5.76543e-26	Tmem86a	7	47050601	47054777	+	1887	protein_coding	transmembrane protein 86A [Source:MGI Symbol;Acc:MGI:1915143]	-
ENSMUSG00000004319	344.274	422.922	1323.33	1531.88	383.598	1427.6	-1.89583	1.98277e-27	5.96596e-26	Clcn3	8	60910389	60983300	-	17071	protein_coding	chloride channel, voltage-sensitive 3 [Source:MGI Symbol;Acc:MGI:103555]	-
ENSMUSG00000038967	321.55	308.588	1040.95	1134.35	315.069	1087.65	-1.78775	2.39127e-27	7.18347e-26	Pdk2	11	95026258	95041354	-	3163	protein_coding	pyruvate dehydrogenase kinase, isoenzyme 2 [Source:MGI Symbol;Acc:MGI:1343087]	-
ENSMUSG00000032026	3631.36	3472.18	1448.84	1261.79	3551.77	1355.32	1.39025	2.64981e-27	7.9473e-26	Rexo2	9	48468512	48480623	-	3385	protein_coding	RNA exonuclease 2 [Source:MGI Symbol;Acc:MGI:1888981]	-
ENSMUSG00000048232	340.866	358.54	1122.16	1259.26	349.703	1190.71	-1.76776	3.43783e-27	1.02941e-25	Fbxo10	4	45034247	45084604	-	4691	protein_coding	F-box protein 10 [Source:MGI Symbol;Acc:MGI:2686937]	-
ENSMUSG00000020120	1889.53	2058	4643.66	4662.3	1973.76	4652.98	-1.23715	3.81072e-27	1.13923e-25	Plek	11	16971206	17052381	-	4486	protein_coding	pleckstrin [Source:MGI Symbol;Acc:MGI:1860485]	-
ENSMUSG00000024521	1813.41	2089.08	554.619	391.62	1951.24	473.119	2.04531	3.96681e-27	1.184e-25	Pmaip1	18	66458604	66465550	+	2646	protein_coding	phorbol-12-myristate-13-acetate-induced protein 1 [Source:MGI Symbol;Acc:MGI:1930146]	-
ENSMUSG00000021062	461.305	446.232	63.675	77.6488	453.769	70.6619	2.68064	4.3617e-27	1.29977e-25	Rab15	12	76797960	76822908	-	4614	protein_coding	RAB15, member RAS oncogene family [Source:MGI Symbol;Acc:MGI:1916865]	-
ENSMUSG00000019874	711.273	986.817	143.038	89.4649	849.045	116.252	2.87174	4.40872e-27	1.31168e-25	Fabp7	10	57784881	57788450	+	1250	protein_coding	fatty acid binding protein 7, brain [Source:MGI Symbol;Acc:MGI:101916]	-
ENSMUSG00000063077	2321.3	2519.77	5599.71	6191.65	2420.53	5895.68	-1.28436	4.5428e-27	1.34778e-25	Kif1b	4	149176319	149307693	-	17608	protein_coding	kinesin family member 1B [Source:MGI Symbol;Acc:MGI:108426]	-
ENSMUSG00000024190	4477.84	4125.98	1505.13	1126.75	4301.91	1315.94	1.70937	4.54456e-27	1.34778e-25	Dusp1	17	26505590	26508519	-	2697	protein_coding	dual specificity phosphatase 1 [Source:MGI Symbol;Acc:MGI:105120]	-
ENSMUSG00000001416	7772.88	7484.94	3551.04	3377.72	7628.91	3464.38	1.13895	4.6801e-27	1.38577e-25	Cct3	3	88297116	88321767	+	6370	protein_coding	chaperonin containing Tcp1, subunit 3 (gamma) [Source:MGI Symbol;Acc:MGI:104708]	-
ENSMUSG00000022443	54081.8	53738.8	21561.8	16535	53910.3	19048.4	1.50093	4.69054e-27	1.38666e-25	Myh9	15	77760587	77842175	-	12928	protein_coding	myosin, heavy polypeptide 9, non-muscle [Source:MGI Symbol;Acc:MGI:107717]	-
ENSMUSG00000021759	1974.75	1887.05	732.724	697.995	1930.9	715.36	1.43272	5.06347e-27	1.49322e-25	Plpp1	13	112800792	112867894	+	1750	protein_coding	phospholipid phosphatase 1 [Source:MGI Symbol;Acc:MGI:108412]	-
ENSMUSG00000024921	538.568	529.485	1508.82	1652.57	534.026	1580.7	-1.56578	5.06707e-27	1.49322e-25	Smarca2	19	26605050	26778322	+	14269	protein_coding	SWI/SNF related, matrix associated, actin dependent regulator of chromatin, subfamily a, member 2 [Source:MGI Symbol;Acc:MGI:99603]	-
ENSMUSG00000061315	6153.76	6018.59	2781.4	2583.51	6086.17	2682.46	1.18211	5.10392e-27	1.5017e-25	Naca	10	128035575	128048637	+	6805	protein_coding	nascent polypeptide-associated complex alpha polypeptide [Source:MGI Symbol;Acc:MGI:106095]	-
ENSMUSG00000027381	434.036	434.022	1311.34	1314.12	434.029	1312.73	-1.59671	5.1483e-27	1.51236e-25	Bcl2l11	2	128126038	128162547	+	8029	protein_coding	BCL2-like 11 (apoptosis facilitator) [Source:MGI Symbol;Acc:MGI:1197519]	-
ENSMUSG00000056296	39.7677	26.6407	344.214	509.781	33.2042	426.998	-3.68699	5.25169e-27	1.5403e-25	Synpr	14	13284780	13616340	+	9439	protein_coding	synaptoporin [Source:MGI Symbol;Acc:MGI:1919253]	-
ENSMUSG00000001707	1020.32	902.455	268.543	250.671	961.39	259.607	1.88918	5.34937e-27	1.56648e-25	Eef1e1	13	38644207	38659058	-	3257	protein_coding	eukaryotic translation elongation factor 1 epsilon 1 [Source:MGI Symbol;Acc:MGI:1913393]	-
ENSMUSG00000074637	377.225	515.054	1714.61	2246.75	446.139	1980.68	-2.15032	5.56074e-27	1.62582e-25	Sox2	3	34650405	34652461	+	2057	protein_coding	SRY (sex determining region Y)-box 2 [Source:MGI Symbol;Acc:MGI:98364]	HMG
ENSMUSG00000030156	265.875	280.838	1.84565	5.90806	273.357	3.87686	6.11164	5.60769e-27	1.63697e-25	Cd69	6	129267325	129275436	-	6509	protein_coding	CD69 antigen [Source:MGI Symbol;Acc:MGI:88343]	-
ENSMUSG00000033083	37.4952	43.2912	358.057	368.832	40.3932	363.444	-3.16901	5.67443e-27	1.65386e-25	Tbc1d4	14	101442360	101609191	-	7676	protein_coding	TBC1 domain family, member 4 [Source:MGI Symbol;Acc:MGI:2429660]	-
ENSMUSG00000031906	465.85	555.015	48.9098	77.6488	510.433	63.2793	3.00734	5.6963e-27	1.65763e-25	Smpd3	8	106252548	106337988	-	5232	protein_coding	sphingomyelin phosphodiesterase 3, neutral [Source:MGI Symbol;Acc:MGI:1927578]	-
ENSMUSG00000079435	3814.29	3499.93	1524.51	1461.82	3657.11	1493.17	1.29241	5.97087e-27	1.73482e-25	Rpl36a	X	134585654	134588062	+	1655	protein_coding	ribosomal protein L36A [Source:MGI Symbol;Acc:MGI:1201789]	-
ENSMUSG00000000693	3248.45	3293.46	1357.48	1201.02	3270.96	1279.25	1.35477	6.00436e-27	1.74183e-25	Loxl3	6	83034173	83052562	+	4603	protein_coding	lysyl oxidase-like 3 [Source:MGI Symbol;Acc:MGI:1337004]	-
ENSMUSG00000071714	157.934	96.5726	752.104	887.897	127.254	820	-2.68919	6.10237e-27	1.7675e-25	Csf2rb2	15	78282507	78305721	-	4740	protein_coding	colony stimulating factor 2 receptor, beta 2, low-affinity (granulocyte-macrophage) [Source:MGI Symbol;Acc:MGI:1339760]	-
ENSMUSG00000031465	4083.57	4023.86	1042.79	607.686	4053.72	825.24	2.29717	6.23311e-27	1.80256e-25	Angpt2	8	18690263	18741562	-	3690	protein_coding	angiopoietin 2 [Source:MGI Symbol;Acc:MGI:1202890]	-
ENSMUSG00000045671	1689.56	1754.96	636.75	611.906	1722.26	624.328	1.46414	6.66295e-27	1.92388e-25	Spred2	11	19924375	20024026	+	4619	protein_coding	sprouty-related, EVH1 domain containing 2 [Source:MGI Symbol;Acc:MGI:2150019]	-
ENSMUSG00000081684	2245.17	2084.64	812.087	714.875	2164.9	763.481	1.50409	6.73458e-27	1.94154e-25	Rps2-ps13	X	52898588	52899469	+	882	processed_pseudogene	ribosomal protein S2, pseudogene 13 [Source:MGI Symbol;Acc:MGI:3705640]	-
ENSMUSG00000056201	37140.7	35166.9	17503.3	16288.5	36153.8	16895.9	1.0975	7.20056e-27	2.07267e-25	Cfl1	19	5490455	5495201	+	2354	protein_coding	cofilin 1, non-muscle [Source:MGI Symbol;Acc:MGI:101757]	-
ENSMUSG00000039357	348.819	368.53	1133.23	1253.35	358.675	1193.29	-1.73431	7.3762e-27	2.11994e-25	Fut11	14	20694968	20701016	+	4252	protein_coding	fucosyltransferase 11 [Source:MGI Symbol;Acc:MGI:1920318]	-
ENSMUSG00000030352	4578.96	4316.91	1519.9	1100.59	4447.94	1310.24	1.76382	7.39498e-27	2.12206e-25	Tspan9	6	127961396	128143594	-	4975	protein_coding	tetraspanin 9 [Source:MGI Symbol;Acc:MGI:1924558]	-
ENSMUSG00000009927	8379.62	7776.87	3684.85	3569.31	8078.25	3627.08	1.15526	7.5773e-27	2.17103e-25	Rps25	9	44407139	44410427	+	2691	protein_coding	ribosomal protein S25 [Source:MGI Symbol;Acc:MGI:1922867]	-
ENSMUSG00000002068	1066.91	1106.7	275.002	188.214	1086.81	231.608	2.23242	8.31698e-27	2.3793e-25	Ccne1	7	38097984	38107534	-	2662	protein_coding	cyclin E1 [Source:MGI Symbol;Acc:MGI:88316]	-
ENSMUSG00000042677	779.446	720.41	191.025	180.618	749.928	185.821	2.01323	9.01541e-27	2.57514e-25	Zc3h12a	4	125118423	125127840	-	2882	protein_coding	zinc finger CCCH type containing 12A [Source:MGI Symbol;Acc:MGI:2385891]	-
ENSMUSG00000036672	858.982	957.956	251.932	235.478	908.469	243.705	1.89887	9.23541e-27	2.63393e-25	Cenpt	8	105844673	105853278	-	3646	protein_coding	centromere protein T [Source:MGI Symbol;Acc:MGI:2443939]	-
ENSMUSG00000034723	543.113	593.866	1614.95	1662.7	568.49	1638.82	-1.52737	9.39921e-27	2.67654e-25	Tmx4	2	134594185	134644145	-	10907	protein_coding	thioredoxin-related transmembrane protein 4 [Source:MGI Symbol;Acc:MGI:106558]	-
ENSMUSG00000053137	520.388	587.206	107.048	108.877	553.797	107.963	2.35876	9.47978e-27	2.69536e-25	Mapk11	15	89142486	89149628	-	2887	protein_coding	mitogen-activated protein kinase 11 [Source:MGI Symbol;Acc:MGI:1338024]	-
ENSMUSG00000026469	699.911	760.371	1949.93	2050.94	730.141	2000.44	-1.45404	9.81293e-27	2.78582e-25	Xpr1	1	155275701	155417415	-	17880	protein_coding	xenotropic and polytropic retrovirus receptor 1 [Source:MGI Symbol;Acc:MGI:97932]	-
ENSMUSG00000015090	13.6346	11.1003	261.16	489.525	12.3675	375.342	-4.92546	1.0714e-26	3.037e-25	Ptgds	2	25466709	25470046	-	1649	protein_coding	prostaglandin D2 synthase (brain) [Source:MGI Symbol;Acc:MGI:99261]	-
ENSMUSG00000039542	3712.03	3948.38	1389.78	1587.58	3830.2	1488.68	1.36309	1.08681e-26	3.07599e-25	Ncam1	9	49502136	49798925	-	8664	protein_coding	neural cell adhesion molecule 1 [Source:MGI Symbol;Acc:MGI:97281]	-
ENSMUSG00000029851	529.478	501.734	101.511	95.373	515.606	98.442	2.38953	1.24571e-26	3.52036e-25	Tcaf2	6	42623016	42645254	-	4778	protein_coding	TRPM8 channel-associated factor 2 [Source:MGI Symbol;Acc:MGI:2385258]	-
ENSMUSG00000018446	2317.89	2357.7	913.598	945.29	2337.8	929.444	1.33058	1.35923e-26	3.83533e-25	C1qbp	11	70977836	70983026	-	2826	protein_coding	complement component 1, q subcomponent binding protein [Source:MGI Symbol;Acc:MGI:1194505]	-
ENSMUSG00000021665	1572.53	1255.44	4591.99	6532.63	1413.99	5562.31	-1.97611	1.39712e-26	3.93628e-25	Hexb	13	97176331	97198357	-	1906	protein_coding	hexosaminidase B [Source:MGI Symbol;Acc:MGI:96074]	-
ENSMUSG00000070509	215.882	219.786	823.161	1017.87	217.834	920.518	-2.07958	1.57201e-26	4.42231e-25	Rgma	7	73375509	73419899	+	5544	protein_coding	repulsive guidance molecule family member A [Source:MGI Symbol;Acc:MGI:2679262]	-
ENSMUSG00000050370	1189.62	1486.33	22.1478	8.44009	1337.98	15.294	6.45915	1.59017e-26	4.46665e-25	Ch25h	19	34473786	34475135	-	1350	protein_coding	cholesterol 25-hydroxylase [Source:MGI Symbol;Acc:MGI:1333869]	-
ENSMUSG00000063524	41976.5	39190.7	18423.3	15863.1	40583.6	17143.2	1.24329	1.63452e-26	4.58429e-25	Eno1	4	150236721	150248879	+	5379	protein_coding	enolase 1, alpha non-neuron [Source:MGI Symbol;Acc:MGI:95393]	-
ENSMUSG00000030867	886.251	871.374	142.115	68.3647	878.813	105.24	3.06625	1.65371e-26	4.63113e-25	Plk1	7	122159439	122169873	+	2199	protein_coding	polo like kinase 1 [Source:MGI Symbol;Acc:MGI:97621]	-
ENSMUSG00000049517	10702.1	10232.3	4873.45	4996.53	10467.2	4934.99	1.08471	1.80735e-26	5.05378e-25	Rps23	13	90922958	90924950	+	1268	protein_coding	ribosomal protein S23 [Source:MGI Symbol;Acc:MGI:1913725]	-
ENSMUSG00000002808	1303.24	1324.27	3256.66	3854.59	1313.75	3555.62	-1.43655	1.82499e-26	5.09544e-25	Epdr1	13	19591706	19619927	-	2745	protein_coding	ependymin related protein 1 (zebrafish) [Source:MGI Symbol;Acc:MGI:2145369]	-
ENSMUSG00000032060	12421.2	10754	4209.94	4819.29	11587.6	4514.61	1.35978	1.85666e-26	5.17611e-25	Cryab	9	50751325	50756636	+	1479	protein_coding	crystallin, alpha B [Source:MGI Symbol;Acc:MGI:88516]	-
ENSMUSG00000045333	86.3527	102.123	514.937	669.299	94.2377	592.118	-2.65154	1.99202e-26	5.54514e-25	Zfp423	8	87661810	87959595	-	5608	protein_coding	zinc finger protein 423 [Source:MGI Symbol;Acc:MGI:1891217]	zf-C2H2
ENSMUSG00000055538	2883.72	2855	6531.77	7613.8	2869.36	7072.78	-1.30164	2.06665e-26	5.7443e-25	Zcchc24	14	25711642	25769039	-	4557	protein_coding	zinc finger, CCHC domain containing 24 [Source:MGI Symbol;Acc:MGI:1919168]	-
ENSMUSG00000002900	10166.9	9756.06	4698.11	4329.76	9961.47	4513.94	1.14206	2.25257e-26	6.25172e-25	Lamb1	12	31265234	31329644	+	9917	protein_coding	laminin B1 [Source:MGI Symbol;Acc:MGI:96743]	-
ENSMUSG00000026365	253.377	207.576	1111.08	1938.69	230.476	1524.89	-2.72659	2.27958e-26	6.31727e-25	Cfh	1	140084708	140183764	-	8383	protein_coding	complement component factor h [Source:MGI Symbol;Acc:MGI:88385]	-
ENSMUSG00000099764	3398.43	3463.3	1421.15	1494.74	3430.86	1457.95	1.23449	2.30607e-26	6.38116e-25	Rps10-ps2	16	20822145	20822640	-	496	processed_pseudogene	ribosomal protein S10, pseudogene 2 [Source:MGI Symbol;Acc:MGI:3645627]	-
ENSMUSG00000079139	1836.13	1697.24	582.304	644.823	1766.68	613.563	1.52526	2.36848e-26	6.54412e-25	Gm4204	1	135231995	135233225	+	1231	processed_pseudogene	predicted gene 4204 [Source:MGI Symbol;Acc:MGI:3782381]	-
ENSMUSG00000024042	1044.19	981.267	278.694	211.002	1012.73	244.848	2.04993	2.40727e-26	6.64142e-25	Sik1	17	31844248	31855792	-	4511	protein_coding	salt inducible kinase 1 [Source:MGI Symbol;Acc:MGI:104754]	-
ENSMUSG00000027589	206.792	225.336	801.936	887.897	216.064	844.917	-1.96739	2.71767e-26	7.48667e-25	Pcmtd2	2	181837854	181857461	+	4183	protein_coding	protein-L-isoaspartate (D-aspartate) O-methyltransferase domain containing 2 [Source:MGI Symbol;Acc:MGI:1923927]	-
ENSMUSG00000025508	10917.9	10371	5053.4	5020.16	10644.5	5036.78	1.07953	2.90347e-26	7.98668e-25	Rplp2	7	141447370	141451585	+	2072	protein_coding	ribosomal protein, large P2 [Source:MGI Symbol;Acc:MGI:1914436]	-
ENSMUSG00000056427	671.506	711.53	1879.8	2189.36	691.518	2034.58	-1.55704	3.18267e-26	8.74176e-25	Slit3	11	35121224	35708507	+	6067	protein_coding	slit guidance ligand 3 [Source:MGI Symbol;Acc:MGI:1315202]	-
ENSMUSG00000001627	1648.65	1521.85	525.088	566.33	1585.25	545.709	1.53809	3.19058e-26	8.75056e-25	Ifrd1	12	40201567	40248504	-	5858	protein_coding	interferon-related developmental regulator 1 [Source:MGI Symbol;Acc:MGI:1316717]	-
ENSMUSG00000021403	4364.22	3733.03	84.9001	36.2924	4048.63	60.5962	6.06434	3.40749e-26	9.33172e-25	Serpinb9b	13	33027416	33041884	+	3351	protein_coding	serine (or cysteine) peptidase inhibitor, clade B, member 9b [Source:MGI Symbol;Acc:MGI:894668]	-
ENSMUSG00000029484	10176	10020.2	4469.25	3772.72	10098.1	4120.98	1.29318	3.62494e-26	9.91261e-25	Anxa3	5	96793339	96845966	+	3643	protein_coding	annexin A3 [Source:MGI Symbol;Acc:MGI:1201378]	-
ENSMUSG00000019122	2298.57	2042.46	805.628	726.691	2170.51	766.16	1.50265	3.68492e-26	1.00618e-24	Ccl9	11	83572919	83578636	-	3045	protein_coding	chemokine (C-C motif) ligand 9 [Source:MGI Symbol;Acc:MGI:104533]	-
ENSMUSG00000034614	439.717	535.035	1600.18	2017.18	487.376	1808.68	-1.89185	3.81971e-26	1.04146e-24	Pik3ip1	11	3330401	3342971	+	4272	protein_coding	phosphoinositide-3-kinase interacting protein 1 [Source:MGI Symbol;Acc:MGI:1917016]	-
ENSMUSG00000041736	3764.29	3421.11	1363.94	1103.96	3592.7	1233.95	1.54223	3.83114e-26	1.04305e-24	Tspo	15	83563592	83574203	+	1051	protein_coding	translocator protein [Source:MGI Symbol;Acc:MGI:88222]	-
ENSMUSG00000031320	16113.9	14782.3	7228.5	7148.75	15448.1	7188.63	1.10364	4.00986e-26	1.0887e-24	Rps4x	X	102184941	102189394	-	1631	protein_coding	ribosomal protein S4, X-linked [Source:MGI Symbol;Acc:MGI:98158]	-
ENSMUSG00000020176	4818.71	4592.2	2024.68	1764.82	4705.45	1894.75	1.31258	4.01056e-26	1.0887e-24	Grb10	11	11930508	12038683	-	9089	protein_coding	growth factor receptor bound protein 10 [Source:MGI Symbol;Acc:MGI:103232]	-
ENSMUSG00000047215	10208.9	9318.71	4460.94	4393.91	9763.82	4427.43	1.14098	4.08313e-26	1.10586e-24	Rpl9	5	65388364	65391444	-	3081	protein_coding	ribosomal protein L9 [Source:MGI Symbol;Acc:MGI:1298373]	-
ENSMUSG00000001911	1791.82	1940.33	4678.73	5756.14	1866.08	5217.44	-1.48341	4.08564e-26	1.10586e-24	Nfix	8	84699876	84800344	-	7351	protein_coding	nuclear factor I/X [Source:MGI Symbol;Acc:MGI:97311]	CTF/NFI
ENSMUSG00000003865	1547.53	1509.64	558.31	523.285	1528.59	540.798	1.49936	4.29845e-26	1.16177e-24	Gys1	7	45434844	45456619	+	4789	protein_coding	glycogen synthase 1, muscle [Source:MGI Symbol;Acc:MGI:101805]	-
ENSMUSG00000040848	1410.05	1217.7	3357.24	3719.55	1313.88	3538.39	-1.42948	4.49677e-26	1.21361e-24	Sft2d2	1	165174337	165194438	-	5702	protein_coding	SFT2 domain containing 2 [Source:MGI Symbol;Acc:MGI:1917362]	-
ENSMUSG00000062300	2688.3	2385.46	894.219	714.031	2536.88	804.125	1.65817	4.86824e-26	1.31195e-24	Nectin2	7	19716644	19750483	-	3494	protein_coding	nectin cell adhesion molecule 2 [Source:MGI Symbol;Acc:MGI:97822]	-
ENSMUSG00000058799	5637.92	6598.02	2483.33	2248.44	6117.97	2365.88	1.37085	5.17253e-26	1.39194e-24	Nap1l1	10	111473223	111498150	+	4994	protein_coding	nucleosome assembly protein 1-like 1 [Source:MGI Symbol;Acc:MGI:1855693]	-
ENSMUSG00000028044	1172.58	1184.4	333.14	240.542	1178.49	286.841	2.0403	5.52466e-26	1.48455e-24	Cks1b	3	89415472	89418383	-	1126	protein_coding	CDC28 protein kinase 1b [Source:MGI Symbol;Acc:MGI:1889208]	-
ENSMUSG00000020044	7560.4	8253.08	3255.73	3560.87	7906.74	3408.3	1.21393	5.54931e-26	1.48902e-24	Timp3	10	86300372	86349506	+	8144	protein_coding	tissue inhibitor of metalloproteinase 3 [Source:MGI Symbol;Acc:MGI:98754]	-
ENSMUSG00000042644	1415.73	1229.91	423.577	402.592	1322.82	413.085	1.67929	6.01216e-26	1.6109e-24	Itpr3	17	27057304	27122223	+	8990	protein_coding	inositol 1,4,5-triphosphate receptor 3 [Source:MGI Symbol;Acc:MGI:96624]	-
ENSMUSG00000038886	1029.41	1041.21	2535.93	2846.84	1035.31	2691.38	-1.37843	6.19741e-26	1.65814e-24	Man2a2	7	80349097	80371375	-	10317	protein_coding	mannosidase 2, alpha 2 [Source:MGI Symbol;Acc:MGI:2150656]	-
ENSMUSG00000001576	7041.15	6543.63	3109.93	3034.21	6792.39	3072.07	1.14473	6.67063e-26	1.78219e-24	Ergic1	17	26561489	26656931	+	6456	protein_coding	endoplasmic reticulum-golgi intermediate compartment (ERGIC) 1 [Source:MGI Symbol;Acc:MGI:1914708]	-
ENSMUSG00000022607	3918.82	3846.26	1601.1	1340.29	3882.54	1470.7	1.40089	7.08491e-26	1.89016e-24	Ptk2	15	73205102	73423280	-	11803	protein_coding	PTK2 protein tyrosine kinase 2 [Source:MGI Symbol;Acc:MGI:95481]	-
ENSMUSG00000015652	452.215	360.76	57.2153	46.4205	406.488	51.8179	2.97403	7.73984e-26	2.06192e-24	Steap1	5	5736317	5749326	-	1377	protein_coding	six transmembrane epithelial antigen of the prostate 1 [Source:MGI Symbol;Acc:MGI:1917608]	-
ENSMUSG00000060961	256.786	314.139	1062.17	1371.51	285.462	1216.84	-2.09179	8.14502e-26	2.16676e-24	Slc4a4	5	88886818	89239653	+	10815	protein_coding	solute carrier family 4 (anion exchanger), member 4 [Source:MGI Symbol;Acc:MGI:1927555]	-
ENSMUSG00000048612	6353.74	6108.5	2557.15	2060.23	6231.12	2308.69	1.4327	8.45657e-26	2.24643e-24	Myof	19	37899036	38043577	-	12603	protein_coding	myoferlin [Source:MGI Symbol;Acc:MGI:1919192]	-
ENSMUSG00000018008	995.328	840.293	2978.88	2543	917.811	2760.94	-1.58889	9.3985e-26	2.49308e-24	Cyth4	15	78597047	78622019	+	7552	protein_coding	cytohesin 4 [Source:MGI Symbol;Acc:MGI:2441702]	-
ENSMUSG00000037685	121.575	85.4723	619.217	979.05	103.524	799.133	-2.9497	1.10527e-25	2.92771e-24	Atp8a1	5	67618140	67847434	-	14278	protein_coding	ATPase, aminophospholipid transporter (APLT), class I, type 8A, member 1 [Source:MGI Symbol;Acc:MGI:1330848]	-
ENSMUSG00000072812	2241.76	2134.59	815.779	876.925	2188.17	846.352	1.37009	1.14859e-25	3.03814e-24	Ahnak2	12	112772194	112802657	-	14163	protein_coding	AHNAK nucleoprotein 2 [Source:MGI Symbol;Acc:MGI:2144831]	-
ENSMUSG00000068039	6645.75	6358.25	3027.79	2806.33	6502	2917.06	1.15648	1.32109e-25	3.48944e-24	Tcp1	17	12915701	12925067	+	5030	protein_coding	t-complex protein 1 [Source:MGI Symbol;Acc:MGI:98535]	-
ENSMUSG00000022754	1221.44	905.785	221.478	145.169	1063.61	183.324	2.53854	1.62228e-25	4.27892e-24	Tmem45a	16	56805161	56886166	-	3129	protein_coding	transmembrane protein 45a [Source:MGI Symbol;Acc:MGI:1913122]	-
ENSMUSG00000042215	977.149	818.092	231.63	185.682	897.621	208.656	2.1063	1.69677e-25	4.46905e-24	Bag2	1	33745484	33757795	-	3059	protein_coding	BCL2-associated athanogene 2 [Source:MGI Symbol;Acc:MGI:1891254]	-
ENSMUSG00000029650	59.0834	36.631	446.648	392.464	47.8572	419.556	-3.1335	2.12804e-25	5.59702e-24	Slc46a3	5	147878437	147894815	-	2458	protein_coding	solute carrier family 46, member 3 [Source:MGI Symbol;Acc:MGI:1918956]	-
ENSMUSG00000060036	18360.2	17560.7	8647.81	8914.42	17960.4	8781.11	1.03232	2.16983e-25	5.69886e-24	Rpl3	15	80077791	80091868	-	3175	protein_coding	ribosomal protein L3 [Source:MGI Symbol;Acc:MGI:1351605]	-
ENSMUSG00000020458	33532.1	32565	15505.3	13300.7	33048.5	14403	1.19826	2.34127e-25	6.14047e-24	Rtn4	11	29692947	29744331	+	6991	protein_coding	reticulon 4 [Source:MGI Symbol;Acc:MGI:1915835]	-
ENSMUSG00000022234	7228.63	6898.84	3328.64	3304.29	7063.73	3316.46	1.09078	2.38574e-25	6.24828e-24	Cct5	15	31590800	31601804	-	2766	protein_coding	chaperonin containing Tcp1, subunit 5 (epsilon) [Source:MGI Symbol;Acc:MGI:107185]	-
ENSMUSG00000042428	589.698	623.837	1621.41	1747.94	606.767	1684.67	-1.47331	2.85939e-25	7.47825e-24	Mgat3	15	80173721	80215519	+	4665	protein_coding	mannoside acetylglucosaminyltransferase 3 [Source:MGI Symbol;Acc:MGI:104532]	-
ENSMUSG00000074794	276.101	330.789	1033.57	1120	303.445	1076.78	-1.82703	2.9275e-25	7.64562e-24	Arrdc3	13	80883384	80896042	+	6266	protein_coding	arrestin domain containing 3 [Source:MGI Symbol;Acc:MGI:2145242]	-
ENSMUSG00000030432	10635	9790.47	4722.1	4791.44	10212.7	4756.77	1.10229	3.22356e-25	8.40703e-24	Rpl28	7	4792874	4795066	+	1840	protein_coding	ribosomal protein L28 [Source:MGI Symbol;Acc:MGI:101839]	-
ENSMUSG00000028278	284.055	227.556	944.052	1000.15	255.806	972.101	-1.92662	3.32547e-25	8.66065e-24	Rragd	4	32983037	33022180	+	5173	protein_coding	Ras-related GTP binding D [Source:MGI Symbol;Acc:MGI:1098604]	-
ENSMUSG00000024486	6217.39	6559.17	2557.15	2893.26	6388.28	2725.21	1.22889	3.6805e-25	9.57187e-24	Hbegf	18	36504929	36515805	-	2373	protein_coding	heparin-binding EGF-like growth factor [Source:MGI Symbol;Acc:MGI:96070]	-
ENSMUSG00000022332	1510.04	1494.1	559.233	521.597	1502.07	540.415	1.47516	3.70393e-25	9.61935e-24	Khdrbs3	15	68928420	69101211	+	3662	protein_coding	KH domain containing, RNA binding, signal transduction associated 3 [Source:MGI Symbol;Acc:MGI:1313312]	-
ENSMUSG00000002504	2131.55	1899.26	737.339	629.63	2015.4	683.484	1.56062	3.9657e-25	1.02848e-23	Slc9a3r2	17	24639282	24650305	-	2257	protein_coding	solute carrier family 9 (sodium/hydrogen exchanger), member 3 regulator 2 [Source:MGI Symbol;Acc:MGI:1890662]	-
ENSMUSG00000029447	5668.6	5494.65	2616.21	2580.13	5581.62	2598.17	1.1032	3.97316e-25	1.02898e-23	Cct6a	5	129786998	129846371	+	3620	processed_transcript	chaperonin containing Tcp1, subunit 6a (zeta) [Source:MGI Symbol;Acc:MGI:107943]	-
ENSMUSG00000022488	1076	854.723	2875.53	2763.28	965.362	2819.41	-1.54641	4.39742e-25	1.13728e-23	Nckap1l	15	103453794	103498810	+	5935	protein_coding	NCK associated protein 1 like [Source:MGI Symbol;Acc:MGI:1926063]	-
ENSMUSG00000063229	29500.8	27373.4	11749.4	9123.73	28437.1	10436.6	1.44619	4.52421e-25	1.16844e-23	Ldha	7	46841475	46855627	+	3310	protein_coding	lactate dehydrogenase A [Source:MGI Symbol;Acc:MGI:96759]	-
ENSMUSG00000056069	177.25	174.275	873.917	695.463	175.763	784.69	-2.15808	4.5582e-25	1.17559e-23	Otulinl	15	27655069	27681579	-	3241	protein_coding	OTU deubiquitinase with linear linkage specificity like [Source:MGI Symbol;Acc:MGI:2687281]	-
ENSMUSG00000054808	23175.5	22952.1	10799.8	9216.57	23063.8	10008.2	1.20451	4.69582e-25	1.2094e-23	Actn4	7	28893248	28962340	-	6127	protein_coding	actinin alpha 4 [Source:MGI Symbol;Acc:MGI:1890773]	-
ENSMUSG00000032515	1312.33	1142.22	330.372	386.556	1227.28	358.464	1.77465	4.70931e-25	1.2112e-23	Csrnp1	9	119971163	119984658	-	3473	protein_coding	cysteine-serine-rich nuclear protein 1 [Source:MGI Symbol;Acc:MGI:2387989]	-
ENSMUSG00000025364	3818.83	3743.02	1605.72	1707.43	3780.93	1656.57	1.19037	4.80375e-25	1.23378e-23	Pa2g4	10	128557766	128565987	-	2804	protein_coding	proliferation-associated 2G4 [Source:MGI Symbol;Acc:MGI:894684]	-
ENSMUSG00000034997	227.244	285.278	17.5337	16.0362	256.261	16.7849	3.93417	5.14839e-25	1.32047e-23	Htr2a	14	74640840	74709494	+	5606	protein_coding	5-hydroxytryptamine (serotonin) receptor 2A [Source:MGI Symbol;Acc:MGI:109521]	-
ENSMUSG00000020075	2982.58	3254.61	1313.18	1216.22	3118.59	1264.7	1.30236	5.26145e-25	1.34761e-23	Ddx21	10	62580251	62602281	-	5177	protein_coding	DEAD (Asp-Glu-Ala-Asp) box polypeptide 21 [Source:MGI Symbol;Acc:MGI:1860494]	-
ENSMUSG00000029156	652.19	692.659	1770.9	2004.52	672.424	1887.71	-1.48931	5.77339e-25	1.4767e-23	Sgcb	5	73632749	73647790	-	4052	protein_coding	sarcoglycan, beta (dystrophin-associated glycoprotein) [Source:MGI Symbol;Acc:MGI:1346523]	-
ENSMUSG00000001138	355.637	330.789	1152.61	1538.63	343.213	1345.62	-1.97157	5.93314e-25	1.51548e-23	Cnnm3	1	36511867	36528237	+	6420	protein_coding	cyclin M3 [Source:MGI Symbol;Acc:MGI:2151055]	-
ENSMUSG00000038267	861.254	964.616	2809.08	4078.25	912.935	3443.67	-1.91548	5.96577e-25	1.52172e-23	Slc22a23	13	34179158	34345182	-	6386	protein_coding	solute carrier family 22, member 23 [Source:MGI Symbol;Acc:MGI:1920352]	-
ENSMUSG00000097971	5267.51	3408.9	1099.09	837.257	4338.21	968.172	2.16409	6.56779e-25	1.67299e-23	Gm26917	17	39843013	39846341	+	3329	lincRNA	predicted gene, 26917 [Source:MGI Symbol;Acc:MGI:5504032]	-
ENSMUSG00000040463	5701.55	5560.14	2468.56	2651.03	5630.85	2559.8	1.13718	7.06297e-25	1.79666e-23	Mybbp1a	11	72441355	72451768	+	5803	protein_coding	MYB binding protein (P160) 1a [Source:MGI Symbol;Acc:MGI:106181]	-
ENSMUSG00000058756	602.196	643.818	1775.52	2250.13	623.007	2012.82	-1.6921	7.94261e-25	2.01766e-23	Thra	11	98740638	98769006	+	4614	protein_coding	thyroid hormone receptor alpha [Source:MGI Symbol;Acc:MGI:98742]	THR-like
ENSMUSG00000097451	3563.18	3960.59	1297.49	930.942	3761.89	1114.22	1.75603	1.06632e-24	2.70508e-23	Rian	12	109603940	109661716	+	18234	processed_transcript	RNA imprinted and accumulated in nucleus [Source:MGI Symbol;Acc:MGI:1922995]	-
ENSMUSG00000036067	586.289	559.455	133.81	125.757	572.872	129.784	2.14264	1.1182e-24	2.83282e-23	Slc2a6	2	27021363	27027998	-	3211	protein_coding	solute carrier family 2 (facilitated glucose transporter), member 6 [Source:MGI Symbol;Acc:MGI:2443286]	-
ENSMUSG00000040552	1810	1308.73	5234.27	4800.72	1559.36	5017.5	-1.68612	1.14146e-24	2.88781e-23	C3ar1	6	122847138	122856161	-	4305	protein_coding	complement component 3a receptor 1 [Source:MGI Symbol;Acc:MGI:1097680]	-
ENSMUSG00000073889	695.366	770.361	1934.24	2216.37	732.864	2075.31	-1.50178	1.20406e-24	3.04205e-23	Il11ra1	4	41699989	41769474	+	4471	protein_coding	interleukin 11 receptor, alpha chain 1 [Source:MGI Symbol;Acc:MGI:107426]	-
ENSMUSG00000046721	1938.39	1871.51	687.506	757.92	1904.95	722.713	1.39783	1.5687e-24	3.95793e-23	Rpl14-ps1	7	45324965	45325617	+	653	processed_pseudogene	ribosomal protein L14, pseudogene 1 [Source:MGI Symbol;Acc:MGI:3710579]	-
ENSMUSG00000050138	280.646	267.517	23.0707	27.8523	274.082	25.4615	3.42516	1.66799e-24	4.20274e-23	Kcnk12	17	87745837	87797994	-	1936	protein_coding	potassium channel, subfamily K, member 12 [Source:MGI Symbol;Acc:MGI:2684043]	-
ENSMUSG00000021236	499.937	450.672	1377.78	1619.65	475.304	1498.72	-1.65722	1.69538e-24	4.26598e-23	Entpd5	12	84373857	84409029	-	6039	protein_coding	ectonucleoside triphosphate diphosphohydrolase 5 [Source:MGI Symbol;Acc:MGI:1321385]	-
ENSMUSG00000073643	821.487	1253.22	192.871	209.314	1037.36	201.092	2.36672	1.90269e-24	4.78115e-23	Wdfy1	1	79702262	79776143	-	6488	protein_coding	WD repeat and FYVE domain containing 1 [Source:MGI Symbol;Acc:MGI:1916618]	-
ENSMUSG00000044162	202.247	231.996	8.30544	5.90806	217.122	7.10675	4.94115	2.05147e-24	5.14806e-23	Tnip3	6	65525313	65634040	+	10916	protein_coding	TNFAIP3 interacting protein 3 [Source:MGI Symbol;Acc:MGI:3041165]	-
ENSMUSG00000031562	338.593	339.669	41.5272	48.9525	339.131	45.2399	2.904	2.25522e-24	5.65173e-23	Dctd	8	48099092	48153233	+	3409	protein_coding	dCMP deaminase [Source:MGI Symbol;Acc:MGI:2444529]	-
ENSMUSG00000060938	8314.85	8173.15	4061.36	3841.93	8244	3951.64	1.06096	2.69343e-24	6.74082e-23	Rpl26	11	68901583	68906989	+	1444	protein_coding	ribosomal protein L26 [Source:MGI Symbol;Acc:MGI:106022]	-
ENSMUSG00000026932	2671.25	2544.19	5551.73	6005.12	2607.72	5778.42	-1.14798	2.83893e-24	7.09541e-23	Nacc2	2	26055535	26123220	-	7815	protein_coding	nucleus accumbens associated 2, BEN and BTB (POZ) domain containing [Source:MGI Symbol;Acc:MGI:1915241]	-
ENSMUSG00000037625	47.7212	82.1423	492.789	841.477	64.9317	667.133	-3.36021	3.05914e-24	7.63553e-23	Cldn11	3	31149920	31164324	+	1870	protein_coding	claudin 11 [Source:MGI Symbol;Acc:MGI:106925]	-
ENSMUSG00000034522	67.0369	43.2912	399.584	454.921	55.1641	427.252	-2.95504	3.25407e-24	8.11119e-23	Zfp395	14	65358389	65398930	+	4733	protein_coding	zinc finger protein 395 [Source:MGI Symbol;Acc:MGI:2682318]	-
ENSMUSG00000022051	1255.52	1296.52	2938.28	2932.93	1276.02	2935.61	-1.20197	3.27391e-24	8.14971e-23	Bnip3l	14	66985239	67008877	-	3859	protein_coding	BCL2/adenovirus E1B interacting protein 3-like [Source:MGI Symbol;Acc:MGI:1332659]	-
ENSMUSG00000006301	5134.58	4887.46	2331.06	2318.49	5011.02	2324.78	1.10801	3.35277e-24	8.33485e-23	Tmbim1	1	74288247	74305622	-	12659	protein_coding	transmembrane BAX inhibitor motif containing 1 [Source:MGI Symbol;Acc:MGI:1916910]	-
ENSMUSG00000004568	1345.28	1299.85	3098.85	2994.54	1322.56	3046.7	-1.20389	3.43985e-24	8.53991e-23	Arhgef18	8	3393006	3456601	+	8395	protein_coding	rho/rac guanine nucleotide exchange factor (GEF) 18 [Source:MGI Symbol;Acc:MGI:2142567]	-
ENSMUSG00000053411	77.2629	97.6827	469.719	593.338	87.4728	531.528	-2.60304	3.83897e-24	9.51809e-23	Cbx7	15	79915807	79971119	-	6487	protein_coding	chromobox 7 [Source:MGI Symbol;Acc:MGI:1196439]	-
ENSMUSG00000022324	284.055	226.446	3230.82	5502.09	255.251	4366.45	-4.09662	3.95266e-24	9.78691e-23	Matn2	15	34306677	34436273	+	6263	protein_coding	matrilin 2 [Source:MGI Symbol;Acc:MGI:109613]	-
ENSMUSG00000037805	10960	10516.4	5131.84	5346.79	10738.2	5239.32	1.03525	4.64347e-24	1.14821e-22	Rpl10a	17	28328471	28331033	+	2431	protein_coding	ribosomal protein L10A [Source:MGI Symbol;Acc:MGI:1343877]	-
ENSMUSG00000054263	79.5354	119.883	550.928	670.143	99.7093	610.535	-2.61357	5.14843e-24	1.27138e-22	Lifr	15	7090614	7197489	+	10776	protein_coding	leukemia inhibitory factor receptor [Source:MGI Symbol;Acc:MGI:96788]	-
ENSMUSG00000017692	44.3126	58.8316	374.668	580.678	51.5721	477.673	-3.21114	5.20753e-24	1.28396e-22	Rhbdl3	11	80300912	80355955	+	4734	protein_coding	rhomboid like 3 [Source:MGI Symbol;Acc:MGI:2179276]	-
ENSMUSG00000020846	966.923	809.212	247.318	216.066	888.067	231.692	1.93922	5.21317e-24	1.28396e-22	Rflnb	11	76019194	76027782	-	3512	protein_coding	refilin B [Source:MGI Symbol;Acc:MGI:1923816]	-
ENSMUSG00000032434	1702.06	1611.76	3667.31	3761.75	1656.91	3714.53	-1.16476	5.51459e-24	1.3564e-22	Cmtm6	9	114731116	114749344	+	3440	protein_coding	CKLF-like MARVEL transmembrane domain containing 6 [Source:MGI Symbol;Acc:MGI:2447165]	-
ENSMUSG00000004207	32502.7	27802.9	66362.3	68314.9	30152.8	67338.6	-1.15915	5.60978e-24	1.37799e-22	Psap	10	60277627	60302597	+	2744	protein_coding	prosaposin [Source:MGI Symbol;Acc:MGI:97783]	-
ENSMUSG00000047250	2230.4	1682.81	510.323	338.447	1956.6	424.385	2.20599	5.75586e-24	1.41201e-22	Ptgs1	2	36230426	36252272	+	3884	protein_coding	prostaglandin-endoperoxide synthase 1 [Source:MGI Symbol;Acc:MGI:97797]	-
ENSMUSG00000019880	432.9	519.494	90.437	83.5569	476.197	86.9969	2.45347	6.58904e-24	1.61427e-22	Rspo3	10	29452416	29535867	-	3090	protein_coding	R-spondin 3 [Source:MGI Symbol;Acc:MGI:1920030]	-
ENSMUSG00000025150	299.962	196.475	10.1511	4.22004	248.219	7.18557	5.12814	7.21369e-24	1.76266e-22	Cbr2	11	120729489	120732114	-	1327	protein_coding	carbonyl reductase 2 [Source:MGI Symbol;Acc:MGI:107200]	-
ENSMUSG00000008398	2263.35	2197.86	915.444	798.432	2230.6	856.938	1.38065	7.34585e-24	1.7926e-22	Elk3	10	93247414	93311135	-	4550	protein_coding	ELK3, member of ETS oncogene family [Source:MGI Symbol;Acc:MGI:101762]	ETS
ENSMUSG00000027314	326.095	317.469	33.2218	14.3481	321.782	23.785	3.76933	7.39057e-24	1.80115e-22	Dll4	2	119325784	119335962	+	3852	protein_coding	delta like canonical Notch ligand 4 [Source:MGI Symbol;Acc:MGI:1859388]	-
ENSMUSG00000057421	1703.19	1839.32	673.663	688.711	1771.26	681.187	1.3786	7.45611e-24	1.81474e-22	Las1l	X	95935335	95956962	-	8143	protein_coding	LAS1-like (S. cerevisiae) [Source:MGI Symbol;Acc:MGI:1923380]	-
ENSMUSG00000026728	92328	90869.3	42856.1	35390.1	91598.7	39123.1	1.22733	7.91292e-24	1.92341e-22	Vim	2	13573927	13582826	+	4743	protein_coding	vimentin [Source:MGI Symbol;Acc:MGI:98932]	-
ENSMUSG00000028741	1154.4	995.697	333.14	330.851	1075.05	331.996	1.6951	1.00608e-23	2.44231e-22	Mrto4	4	139347435	139352576	-	2611	protein_coding	mRNA turnover 4, ribosome maturation factor [Source:MGI Symbol;Acc:MGI:1917152]	-
ENSMUSG00000024953	7958.08	7234.07	3486.44	3107.64	7596.07	3297.04	1.20421	1.07144e-23	2.59759e-22	Prdx5	19	6906697	6910106	-	2139	protein_coding	peroxiredoxin 5 [Source:MGI Symbol;Acc:MGI:1859821]	-
ENSMUSG00000063457	10817.9	10568.6	5152.14	5397.44	10693.3	5274.79	1.01946	1.12523e-23	2.72442e-22	Rps15	10	80292453	80294114	+	630	protein_coding	ribosomal protein S15 [Source:MGI Symbol;Acc:MGI:98117]	-
ENSMUSG00000060032	3206.41	3175.8	1397.16	1218.75	3191.1	1307.95	1.28711	1.19113e-23	2.88024e-22	H2afj	6	136808244	136810074	+	1831	protein_coding	H2A histone family, member J [Source:MGI Symbol;Acc:MGI:3606192]	-
ENSMUSG00000027208	512.435	724.85	91.3598	114.785	618.642	103.073	2.58386	1.30678e-23	3.15579e-22	Fgf7	2	126034658	126091185	+	3248	protein_coding	fibroblast growth factor 7 [Source:MGI Symbol;Acc:MGI:95521]	-
ENSMUSG00000052316	199.975	316.359	1.84565	8.44009	258.167	5.14287	5.62041	1.45383e-23	3.50635e-22	Lrrc15	16	30269302	30283256	-	5310	protein_coding	leucine rich repeat containing 15 [Source:MGI Symbol;Acc:MGI:1921738]	-
ENSMUSG00000023055	948.743	982.377	2267.39	2431.59	965.56	2349.49	-1.28298	1.58162e-23	3.80961e-22	Calcoco1	15	102706777	102722178	-	5731	protein_coding	calcium binding and coiled coil domain 1 [Source:MGI Symbol;Acc:MGI:1914738]	-
ENSMUSG00000007029	3723.39	3695.29	1720.15	1691.39	3709.34	1705.77	1.12078	1.5848e-23	3.81235e-22	Vars	17	35000987	35016322	+	5608	protein_coding	valyl-tRNA synthetase [Source:MGI Symbol;Acc:MGI:90675]	-
ENSMUSG00000085396	230.653	340.779	1155.38	1226.34	285.716	1190.86	-2.05885	1.59102e-23	3.82237e-22	Firre	X	50555744	50635321	-	8247	processed_transcript	functional intergenic repeating RNA element [Source:MGI Symbol;Acc:MGI:2147989]	-
ENSMUSG00000017639	61.3558	78.8122	408.812	495.433	70.084	452.123	-2.68919	1.84681e-23	4.42544e-22	Rab11fip4	11	79591212	79698023	+	7451	protein_coding	RAB11 family interacting protein 4 (class II) [Source:MGI Symbol;Acc:MGI:2442920]	-
ENSMUSG00000020424	857.846	747.05	226.093	194.122	802.448	210.107	1.93424	2.03142e-23	4.85531e-22	Castor1	11	4218225	4222409	+	1574	protein_coding	cytosolic arginine sensor for mTORC1 subunit 1 [Source:MGI Symbol;Acc:MGI:1919212]	-
ENSMUSG00000060636	3272.31	3316.77	1362.09	1493.9	3294.54	1427.99	1.20584	2.11582e-23	5.05053e-22	Rpl35a	16	33056453	33060189	+	3526	protein_coding	ribosomal protein L35A [Source:MGI Symbol;Acc:MGI:1928894]	-
ENSMUSG00000032925	328.367	308.588	982.81	1003.53	318.478	993.168	-1.64102	2.16257e-23	5.15551e-22	Itgbl1	14	123659971	123975618	+	4229	protein_coding	integrin, beta-like 1 [Source:MGI Symbol;Acc:MGI:2443439]	-
ENSMUSG00000036718	1202.12	1286.53	378.359	438.04	1244.32	408.2	1.60728	2.17321e-23	5.17425e-22	Micall2	5	139706696	139736336	-	4144	protein_coding	MICAL-like 2 [Source:MGI Symbol;Acc:MGI:2444818]	-
ENSMUSG00000038932	243.151	260.857	23.9935	16.8802	252.004	20.4368	3.63011	2.19689e-23	5.22394e-22	Tcfl5	2	180621956	180642708	-	3166	protein_coding	transcription factor-like 5 (basic helix-loop-helix) [Source:MGI Symbol;Acc:MGI:2672878]	bHLH
ENSMUSG00000070319	2461.05	2462.05	1070.48	1056.7	2461.55	1063.59	1.21067	2.22004e-23	5.27223e-22	Eif3g	9	20894349	20898623	-	1984	protein_coding	eukaryotic translation initiation factor 3, subunit G [Source:MGI Symbol;Acc:MGI:1858258]	-
ENSMUSG00000043903	559.02	549.465	131.041	131.665	554.243	131.353	2.077	2.29437e-23	5.44182e-22	Zfp469	8	122269569	122272650	+	3082	lincRNA	zinc finger protein 469 [Source:MGI Symbol;Acc:MGI:2684868]	zf-C2H2
ENSMUSG00000062929	3245.04	3186.9	1430.38	1265.17	3215.97	1347.78	1.255	2.39503e-23	5.67333e-22	Cfl2	12	54858809	54862877	-	3266	protein_coding	cofilin 2, muscle [Source:MGI Symbol;Acc:MGI:101763]	-
ENSMUSG00000028657	1889.53	1676.15	4062.28	4224.26	1782.84	4143.27	-1.21672	2.45015e-23	5.79651e-22	Ppt1	4	122836242	122859175	+	3674	protein_coding	palmitoyl-protein thioesterase 1 [Source:MGI Symbol;Acc:MGI:1298204]	-
ENSMUSG00000087213	212.473	213.126	11.9967	11.8161	212.799	11.9064	4.15999	2.56112e-23	6.05134e-22	2810408I11Rik	1	64679871	64690659	-	2341	processed_transcript	RIKEN cDNA 2810408I11 gene [Source:MGI Symbol;Acc:MGI:1917191]	-
ENSMUSG00000027737	388.587	307.478	40.6044	21.1002	348.033	30.8523	3.50375	2.57395e-23	6.07392e-22	Slc7a11	3	49892526	50443614	-	13922	protein_coding	solute carrier family 7 (cationic amino acid transporter, y+ system), member 11 [Source:MGI Symbol;Acc:MGI:1347355]	-
ENSMUSG00000021238	170.433	218.676	756.718	829.66	194.554	793.189	-2.02714	2.58573e-23	6.094e-22	Aldh6a1	12	84430717	84451004	-	5784	protein_coding	aldehyde dehydrogenase family 6, subfamily A1 [Source:MGI Symbol;Acc:MGI:1915077]	-
ENSMUSG00000017615	5587.93	5436.93	2483.33	2092.3	5512.43	2287.81	1.26898	2.60492e-23	6.13145e-22	Tnfaip1	11	78522850	78536332	-	3781	protein_coding	tumor necrosis factor, alpha-induced protein 1 (endothelial) [Source:MGI Symbol;Acc:MGI:104961]	-
ENSMUSG00000032594	1530.49	1454.14	3364.63	3814.92	1492.31	3589.77	-1.26651	2.74342e-23	6.44929e-22	Ip6k1	9	108002501	108048782	+	6487	protein_coding	inositol hexaphosphate kinase 1 [Source:MGI Symbol;Acc:MGI:1351633]	-
ENSMUSG00000057880	631.738	589.426	1710.92	2215.52	610.582	1963.22	-1.68532	2.87695e-23	6.75467e-22	Abat	16	8513429	8621568	+	7748	protein_coding	4-aminobutyrate aminotransferase [Source:MGI Symbol;Acc:MGI:2443582]	-
ENSMUSG00000052957	352.228	297.488	1136	1617.12	324.858	1376.56	-2.08377	3.24025e-23	7.5905e-22	Gas1	13	60174405	60177365	-	2961	protein_coding	growth arrest specific 1 [Source:MGI Symbol;Acc:MGI:95655]	-
ENSMUSG00000035891	681.732	638.268	1727.53	1679.58	660	1703.55	-1.36805	3.24112e-23	7.5905e-22	Cerk	15	86139128	86186141	-	4812	protein_coding	ceramide kinase [Source:MGI Symbol;Acc:MGI:2386052]	-
ENSMUSG00000018965	7527.45	7214.09	3570.42	3228.33	7370.77	3399.37	1.11667	3.50204e-23	8.19124e-22	Ywhah	5	33018816	33027966	+	3709	protein_coding	tyrosine 3-monooxygenase/tryptophan 5-monooxygenase activation protein, eta polypeptide [Source:MGI Symbol;Acc:MGI:109194]	-
ENSMUSG00000061983	8776.16	6554.73	2648.51	2724.46	7665.44	2686.49	1.51259	3.65207e-23	8.53143e-22	Rps12	10	23785183	23787275	-	2027	protein_coding	ribosomal protein S12 [Source:MGI Symbol;Acc:MGI:98105]	-
ENSMUSG00000015340	1897.49	1975.85	4124.11	4393.06	1936.67	4258.59	-1.13684	3.66912e-23	8.56052e-22	Cybb	X	9435252	9487771	-	5808	protein_coding	cytochrome b-245, beta polypeptide [Source:MGI Symbol;Acc:MGI:88574]	-
ENSMUSG00000028517	3354.12	3518.8	7713.91	9505.23	3436.46	8609.57	-1.32508	3.80772e-23	8.87275e-22	Plpp3	4	105157347	105232764	+	3159	protein_coding	phospholipid phosphatase 3 [Source:MGI Symbol;Acc:MGI:1915166]	-
ENSMUSG00000017760	7220.67	6089.63	15325.4	15080.7	6655.15	15203.1	-1.19185	3.95363e-23	9.20121e-22	Ctsa	2	164832873	164841032	+	4715	protein_coding	cathepsin A [Source:MGI Symbol;Acc:MGI:97748]	-
ENSMUSG00000026288	523.797	397.391	1948.09	1521.75	460.594	1734.92	-1.91336	4.26045e-23	9.90288e-22	Inpp5d	1	87620312	87720507	+	7602	protein_coding	inositol polyphosphate-5-phosphatase D [Source:MGI Symbol;Acc:MGI:107357]	-
ENSMUSG00000054871	103.396	124.323	529.703	708.123	113.86	618.913	-2.44255	4.37535e-23	1.01573e-21	Tmem158	9	123259053	123260764	-	1712	protein_coding	transmembrane protein 158 [Source:MGI Symbol;Acc:MGI:1919559]	-
ENSMUSG00000042244	321.55	258.637	2.76848	1.68802	290.094	2.22825	7.03851	4.54838e-23	1.05458e-21	Pglyrp3	3	92014583	92031582	+	1107	protein_coding	peptidoglycan recognition protein 3 [Source:MGI Symbol;Acc:MGI:2685266]	-
ENSMUSG00000005357	2303.12	2384.35	792.708	550.294	2343.73	671.501	1.80429	4.5673e-23	1.05765e-21	Slc1a6	10	78780496	78814765	+	2152	protein_coding	solute carrier family 1 (high affinity aspartate/glutamate transporter), member 6 [Source:MGI Symbol;Acc:MGI:1096331]	-
ENSMUSG00000046330	8730.71	8189.8	4075.2	4155.05	8460.26	4115.13	1.03973	4.70334e-23	1.08779e-21	Rpl37a	1	72711290	72713813	+	1410	protein_coding	ribosomal protein L37a [Source:MGI Symbol;Acc:MGI:98068]	-
ENSMUSG00000049577	1728.19	1560.7	621.985	619.502	1644.45	620.744	1.40549	4.72971e-23	1.09253e-21	Zfpm1	8	122282141	122337251	+	3503	protein_coding	zinc finger protein, multitype 1 [Source:MGI Symbol;Acc:MGI:1095400]	zf-C2H2
ENSMUSG00000090862	6654.84	5884.27	2837.69	2612.21	6269.55	2724.95	1.20223	4.80328e-23	1.10741e-21	Rps13	7	116331505	116334195	-	2691	protein_coding	ribosomal protein S13 [Source:MGI Symbol;Acc:MGI:1915302]	-
ENSMUSG00000078716	177.25	143.194	645.979	716.563	160.222	681.271	-2.0889	4.80601e-23	1.10741e-21	Tmem8b	4	43668971	43692668	+	5603	protein_coding	transmembrane protein 8B [Source:MGI Symbol;Acc:MGI:2441680]	-
ENSMUSG00000013707	119.303	73.262	663.512	551.138	96.2825	607.325	-2.65801	4.89777e-23	1.12715e-21	Tnfaip8l2	3	95139521	95142360	-	1122	protein_coding	tumor necrosis factor, alpha-induced protein 8-like 2 [Source:MGI Symbol;Acc:MGI:1917019]	-
ENSMUSG00000056313	194.294	274.178	13.8424	10.1281	234.236	11.9853	4.29477	5.01059e-23	1.15169e-21	Tcim	8	24437180	24438984	-	1805	protein_coding	transcriptional and immune response regulator [Source:MGI Symbol;Acc:MGI:1916318]	-
ENSMUSG00000027654	405.63	388.511	53.5239	25.3203	397.07	39.4221	3.34032	5.17199e-23	1.18732e-21	Fam83d	2	158768093	158786637	+	3991	protein_coding	family with sequence similarity 83, member D [Source:MGI Symbol;Acc:MGI:1919128]	-
ENSMUSG00000021877	9136.34	8731.5	4422.19	4057.99	8933.92	4240.09	1.07529	6.02853e-23	1.38225e-21	Arf4	14	26638074	26665084	+	3603	protein_coding	ADP-ribosylation factor 4 [Source:MGI Symbol;Acc:MGI:99433]	-
ENSMUSG00000026249	8209.18	7431.65	3502.13	2960.78	7820.42	3231.45	1.27523	6.11046e-23	1.39931e-21	Serpine2	1	79794197	79861180	-	8287	protein_coding	serine (or cysteine) peptidase inhibitor, clade E, member 2 [Source:MGI Symbol;Acc:MGI:101780]	-
ENSMUSG00000040289	284.055	315.249	973.582	941.914	299.652	957.748	-1.67607	6.32398e-23	1.44643e-21	Hey1	3	8663359	8667256	-	3265	protein_coding	hairy/enhancer-of-split related with YRPW motif 1 [Source:MGI Symbol;Acc:MGI:1341800]	bHLH
ENSMUSG00000043165	396.541	405.161	53.5239	24.4763	400.851	39.0001	3.36978	7.44819e-23	1.69729e-21	Lor	3	92080271	92083142	-	1779	protein_coding	loricrin [Source:MGI Symbol;Acc:MGI:96816]	-
ENSMUSG00000027204	13714.2	12815.3	6512.39	6656.7	13264.7	6584.54	1.01041	7.52623e-23	1.71298e-21	Fbn1	2	125300594	125507993	-	12128	protein_coding	fibrillin 1 [Source:MGI Symbol;Acc:MGI:95489]	-
ENSMUSG00000018819	544.249	586.096	119.967	77.6488	565.173	98.8081	2.51956	8.08419e-23	1.83772e-21	Lsp1	7	142460809	142494867	+	5174	protein_coding	lymphocyte specific 1 [Source:MGI Symbol;Acc:MGI:96832]	-
ENSMUSG00000001056	1647.52	1569.58	551.85	628.786	1608.55	590.318	1.44559	8.60392e-23	1.95348e-21	Nhp2	11	51619735	51623714	+	1146	protein_coding	NHP2 ribonucleoprotein [Source:MGI Symbol;Acc:MGI:1098547]	-
ENSMUSG00000022385	1319.15	1313.17	440.188	330.851	1316.16	385.52	1.77273	8.98064e-23	2.03652e-21	Gtse1	15	85859745	85876573	+	2742	protein_coding	G two S phase expressed protein 1 [Source:MGI Symbol;Acc:MGI:1352755]	-
ENSMUSG00000002870	1619.11	1397.53	419.886	267.551	1508.32	343.718	2.13515	1.00359e-22	2.27305e-21	Mcm2	6	88883474	88898780	-	6956	protein_coding	minichromosome maintenance complex component 2 [Source:MGI Symbol;Acc:MGI:105380]	-
ENSMUSG00000021281	3988.13	3570.97	1363.94	971.454	3779.55	1167.7	1.69509	1.11168e-22	2.51175e-21	Tnfaip2	12	111442469	111455018	+	4984	protein_coding	tumor necrosis factor, alpha-induced protein 2 [Source:MGI Symbol;Acc:MGI:104960]	-
ENSMUSG00000021569	276.101	257.527	24.9163	10.9721	266.814	17.9442	3.90675	1.33696e-22	3.01709e-21	Trip13	13	73911347	73937784	-	3472	protein_coding	thyroid hormone receptor interactor 13 [Source:MGI Symbol;Acc:MGI:1916966]	-
ENSMUSG00000027940	11930.3	11412.2	5887.63	5405.88	11671.3	5646.75	1.04754	1.36324e-22	3.07266e-21	Tpm3	3	90072649	90100902	+	6085	protein_coding	tropomyosin 3, gamma [Source:MGI Symbol;Acc:MGI:1890149]	-
ENSMUSG00000035697	338.593	271.957	1411.92	1055.01	305.275	1233.47	-2.01449	1.39848e-22	3.14827e-21	Arhgap45	10	80016653	80031472	+	4478	protein_coding	Rho GTPase activating protein 45 [Source:MGI Symbol;Acc:MGI:1917969]	-
ENSMUSG00000029174	2780.33	2672.95	1170.14	999.306	2726.64	1084.73	1.33023	1.40595e-22	3.16127e-21	Tbc1d1	5	64156305	64351486	+	7405	protein_coding	TBC1 domain family, member 1 [Source:MGI Symbol;Acc:MGI:1889508]	-
ENSMUSG00000061787	9217.01	8521.7	4126.88	4355.93	8869.36	4241.4	1.06421	1.41711e-22	3.18242e-21	Rps17	7	81342732	81345254	-	1274	protein_coding	ribosomal protein S17 [Source:MGI Symbol;Acc:MGI:1309526]	-
ENSMUSG00000046719	219.29	268.627	18.4565	21.1002	243.959	19.7784	3.62258	1.41878e-22	3.18242e-21	Nxph3	11	95509845	95514570	-	2099	protein_coding	neurexophilin 3 [Source:MGI Symbol;Acc:MGI:1336188]	-
ENSMUSG00000096210	1628.2	1578.46	3465.21	3806.48	1603.33	3635.85	-1.18135	1.45579e-22	3.26149e-21	H1f0	15	79028450	79030504	+	2055	protein_coding	H1 histone family, member 0 [Source:MGI Symbol;Acc:MGI:95893]	-
ENSMUSG00000025268	3468.88	3495.49	1591.88	1406.96	3482.18	1499.42	1.2159	1.48192e-22	3.31604e-21	Maged2	X	150806370	150814345	-	3239	protein_coding	melanoma antigen, family D, 2 [Source:MGI Symbol;Acc:MGI:1933391]	-
ENSMUSG00000096014	37.4952	44.4012	305.456	438.884	40.9482	372.17	-3.18419	1.52872e-22	3.41665e-21	Sox1	8	12395295	12400126	+	4832	protein_coding	SRY (sex determining region Y)-box 1 [Source:MGI Symbol;Acc:MGI:98357]	HMG
ENSMUSG00000074578	764.676	748.161	220.556	176.398	756.418	198.477	1.93177	1.55962e-22	3.48153e-21	Zfas1	2	167062934	167065862	+	2929	processed_transcript	zinc finger, NFX1-type containing 1, antisense RNA 1 [Source:MGI Symbol;Acc:MGI:1916199]	-
ENSMUSG00000001930	1288.47	1388.65	42.45	17.7242	1338.56	30.0871	5.4801	1.63539e-22	3.64629e-21	Vwf	6	125546774	125686679	+	16064	protein_coding	Von Willebrand factor [Source:MGI Symbol;Acc:MGI:98941]	-
ENSMUSG00000024900	1389.6	1132.23	3204.98	3540.62	1260.91	3372.8	-1.41971	1.68054e-22	3.74247e-21	Cpt1a	19	3323301	3385732	+	4300	protein_coding	carnitine palmitoyltransferase 1a, liver [Source:MGI Symbol;Acc:MGI:1098296]	-
ENSMUSG00000030796	1772.5	1668.38	639.519	507.249	1720.44	573.384	1.58605	1.73517e-22	3.8595e-21	Tead2	7	45215753	45233644	+	4788	protein_coding	TEA domain family member 2 [Source:MGI Symbol;Acc:MGI:104904]	TEA
ENSMUSG00000023224	956.697	875.814	289.768	292.027	916.255	290.897	1.65512	1.80734e-22	4.01523e-21	Serping1	2	84765387	84775444	-	2325	protein_coding	serine (or cysteine) peptidase inhibitor, clade G, member 1 [Source:MGI Symbol;Acc:MGI:894696]	-
ENSMUSG00000020376	960.105	971.277	2228.63	2266.16	965.691	2247.39	-1.21864	1.82132e-22	4.04147e-21	Rnf130	11	50025346	50104758	+	1558	protein_coding	ring finger protein 130 [Source:MGI Symbol;Acc:MGI:1891717]	-
ENSMUSG00000062070	17534.1	15558.2	6798.46	5131.57	16546.2	5965.02	1.47201	1.84188e-22	4.0822e-21	Pgk1	X	106187100	106203699	+	2244	protein_coding	phosphoglycerate kinase 1 [Source:MGI Symbol;Acc:MGI:97555]	-
ENSMUSG00000039081	1238.48	1413.07	446.648	355.328	1325.77	400.988	1.72629	1.94788e-22	4.312e-21	Zfp503	14	21983959	21989601	-	4216	protein_coding	zinc finger protein 503 [Source:MGI Symbol;Acc:MGI:1353644]	-
ENSMUSG00000032691	805.58	715.97	212.25	166.27	760.775	189.26	2.00868	2.09387e-22	4.62966e-21	Nlrp3	11	59541568	59566956	+	4057	protein_coding	NLR family, pyrin domain containing 3 [Source:MGI Symbol;Acc:MGI:2653833]	-
ENSMUSG00000017404	12490.5	11435.5	5918.09	5724.07	11963	5821.08	1.03924	2.13949e-22	4.72492e-21	Rpl19	11	98026710	98030492	+	1022	protein_coding	ribosomal protein L19 [Source:MGI Symbol;Acc:MGI:98020]	-
ENSMUSG00000044583	103.396	111.003	569.384	477.709	107.2	523.546	-2.28739	2.20791e-22	4.87023e-21	Tlr7	X	167304929	167330558	-	4082	protein_coding	toll-like receptor 7 [Source:MGI Symbol;Acc:MGI:2176882]	-
ENSMUSG00000018001	2831.46	3098.1	1310.41	1261.79	2964.78	1286.1	1.20507	2.63532e-22	5.80612e-21	Cyth3	5	143622447	143710250	+	9437	protein_coding	cytohesin 3 [Source:MGI Symbol;Acc:MGI:1335107]	-
ENSMUSG00000038077	161.343	116.553	725.342	1384.17	138.948	1054.76	-2.92518	2.64919e-22	5.82979e-21	Kcna6	6	126708329	126740674	-	5945	protein_coding	potassium voltage-gated channel, shaker-related, subfamily, member 6 [Source:MGI Symbol;Acc:MGI:96663]	-
ENSMUSG00000028883	463.578	598.306	108.894	99.593	530.942	104.243	2.34956	2.66191e-22	5.85085e-21	Sema3a	5	13125414	13602565	+	13868	protein_coding	sema domain, immunoglobulin domain (Ig), short basic domain, secreted, (semaphorin) 3A [Source:MGI Symbol;Acc:MGI:107558]	-
ENSMUSG00000026980	342.002	462.883	55.3696	31.2283	402.442	43.299	3.2225	2.67779e-22	5.87881e-21	Ly75	2	60292103	60383303	-	6905	protein_coding	lymphocyte antigen 75 [Source:MGI Symbol;Acc:MGI:106662]	-
ENSMUSG00000067219	337.457	416.261	50.7555	26.1643	376.859	38.4599	3.29998	2.80912e-22	6.15986e-21	Nipal1	5	72647795	72671078	+	4393	protein_coding	NIPA-like domain containing 1 [Source:MGI Symbol;Acc:MGI:1917951]	-
ENSMUSG00000021750	32.9504	47.7313	339.6	321.567	40.3408	330.584	-3.03313	3.06149e-22	6.70535e-21	Fam107a	14	8296274	8318023	-	3870	protein_coding	family with sequence similarity 107, member A [Source:MGI Symbol;Acc:MGI:3041256]	-
ENSMUSG00000055435	549.93	566.116	1665.7	1443.25	558.023	1554.48	-1.47774	3.07719e-22	6.73181e-21	Maf	8	115682942	115707794	-	8241	protein_coding	avian musculoaponeurotic fibrosarcoma oncogene homolog [Source:MGI Symbol;Acc:MGI:96909]	TF_bZIP
ENSMUSG00000083282	722.636	689.329	1718.3	1855.13	705.982	1786.72	-1.33981	3.15499e-22	6.89389e-21	Ctsf	19	4855129	4860912	+	1975	protein_coding	cathepsin F [Source:MGI Symbol;Acc:MGI:1861434]	-
ENSMUSG00000029168	64.7645	44.4012	366.362	534.257	54.5829	450.31	-3.04615	3.37595e-22	7.36804e-21	Dpysl5	5	30711564	30799375	+	7376	protein_coding	dihydropyrimidinase-like 5 [Source:MGI Symbol;Acc:MGI:1929772]	-
ENSMUSG00000020053	494.255	379.63	1759.83	1396.83	436.943	1578.33	-1.85294	3.56289e-22	7.76693e-21	Igf1	10	87858265	87937042	+	9904	protein_coding	insulin-like growth factor 1 [Source:MGI Symbol;Acc:MGI:96432]	-
ENSMUSG00000025025	364.726	336.339	1031.72	1224.66	350.533	1128.19	-1.68685	3.57793e-22	7.79059e-21	Mxi1	19	53310506	53375810	+	5619	protein_coding	MAX interactor 1, dimerization protein [Source:MGI Symbol;Acc:MGI:97245]	bHLH
ENSMUSG00000000776	973.74	987.927	336.832	330.007	980.834	333.42	1.55681	3.66061e-22	7.9613e-21	Polr3d	14	70438757	70443447	-	2854	protein_coding	polymerase (RNA) III (DNA directed) polypeptide D [Source:MGI Symbol;Acc:MGI:1914315]	-
ENSMUSG00000001552	4140.38	3978.35	1534.66	1821.37	4059.37	1678.02	1.27414	3.81661e-22	8.29087e-21	Jup	11	100368958	100397763	-	6436	protein_coding	junction plakoglobin [Source:MGI Symbol;Acc:MGI:96650]	-
ENSMUSG00000037731	117.031	65.4918	669.972	553.67	91.2612	611.821	-2.7461	3.83226e-22	8.31515e-21	Themis2	4	132781843	132796387	-	3079	protein_coding	thymocyte selection associated family member 2 [Source:MGI Symbol;Acc:MGI:2446213]	-
ENSMUSG00000027646	2447.42	2349.93	1000.34	1062.61	2398.68	1031.48	1.21729	3.84121e-22	8.32486e-21	Src	2	157418444	157471862	+	4371	protein_coding	Rous sarcoma oncogene [Source:MGI Symbol;Acc:MGI:98397]	-
ENSMUSG00000021186	1512.31	1621.75	4751.63	3743.18	1567.03	4247.41	-1.43836	3.8924e-22	8.42599e-21	Fbln5	12	101746565	101819055	-	6911	protein_coding	fibulin 5 [Source:MGI Symbol;Acc:MGI:1346091]	-
ENSMUSG00000032652	240.879	189.815	779.789	872.705	215.347	826.247	-1.94062	3.98946e-22	8.62604e-21	Crebl2	6	134830154	134858931	+	6186	protein_coding	cAMP responsive element binding protein-like 2 [Source:MGI Symbol;Acc:MGI:1889385]	-
ENSMUSG00000058546	5248.2	5038.43	2202.79	1730.22	5143.31	1966.5	1.3874	4.59473e-22	9.92323e-21	Rpl23a	11	78180932	78183584	-	847	protein_coding	ribosomal protein L23A [Source:MGI Symbol;Acc:MGI:3040672]	-
ENSMUSG00000045193	372.68	439.572	1194.14	1411.18	406.126	1302.66	-1.68148	4.78791e-22	1.03284e-20	Cirbp	10	80165985	80172786	+	2604	protein_coding	cold inducible RNA binding protein [Source:MGI Symbol;Acc:MGI:893588]	-
ENSMUSG00000022419	14.7709	17.7605	217.787	360.392	16.2657	289.089	-4.1516	4.85152e-22	1.04535e-20	Deptor	15	55112317	55259271	+	8874	protein_coding	DEP domain containing MTOR-interacting protein [Source:MGI Symbol;Acc:MGI:2146322]	-
ENSMUSG00000028412	894.205	803.662	2530.39	3880.75	848.933	3205.57	-1.91712	4.94494e-22	1.06425e-20	Slc44a1	4	53440413	53622478	+	6945	protein_coding	solute carrier family 44, member 1 [Source:MGI Symbol;Acc:MGI:2140592]	-
ENSMUSG00000048537	8280.77	8725.95	2795.24	3640.21	8503.36	3217.73	1.40177	4.98547e-22	1.07173e-20	Phldb1	9	44686304	44735198	-	7179	protein_coding	pleckstrin homology like domain, family B, member 1 [Source:MGI Symbol;Acc:MGI:2143230]	-
ENSMUSG00000003779	745.36	856.944	163.34	86.0889	801.152	124.715	2.68702	5.13002e-22	1.10153e-20	Kif20a	18	34624624	34633265	+	3796	protein_coding	kinesin family member 20A [Source:MGI Symbol;Acc:MGI:1201682]	-
ENSMUSG00000046329	387.451	451.782	1234.74	1524.28	419.617	1379.51	-1.71711	5.41506e-22	1.1614e-20	Slc25a23	17	57043711	57059863	-	5294	protein_coding	solute carrier family 25 (mitochondrial carrier; phosphate carrier), member 23 [Source:MGI Symbol;Acc:MGI:1914222]	-
ENSMUSG00000010755	2064.51	2155.68	914.521	868.485	2110.09	891.503	1.24322	5.43335e-22	1.16342e-20	Cars	7	143557230	143600090	-	6583	protein_coding	cysteinyl-tRNA synthetase [Source:MGI Symbol;Acc:MGI:1351477]	-
ENSMUSG00000053646	766.948	949.076	2340.29	2875.54	858.012	2607.91	-1.60383	5.437e-22	1.16342e-20	Plxnb1	9	109095389	109119917	+	9592	protein_coding	plexin B1 [Source:MGI Symbol;Acc:MGI:2154238]	-
ENSMUSG00000030353	332.912	265.297	35.9902	21.9442	299.105	28.9672	3.37461	5.91371e-22	1.26397e-20	Tead4	6	128224288	128300823	-	3598	protein_coding	TEA domain family member 4 [Source:MGI Symbol;Acc:MGI:106907]	TEA
ENSMUSG00000061175	382.906	345.219	1143.38	1049.1	364.063	1096.24	-1.59031	5.94627e-22	1.26947e-20	Fnip2	3	79455974	79567796	-	8364	protein_coding	folliculin interacting protein 2 [Source:MGI Symbol;Acc:MGI:2683054]	-
ENSMUSG00000041390	783.991	781.461	1851.19	1906.62	782.726	1878.9	-1.26337	6.04539e-22	1.28915e-20	Mdfic	6	15720661	15802169	+	7427	protein_coding	MyoD family inhibitor domain containing [Source:MGI Symbol;Acc:MGI:104611]	-
ENSMUSG00000003549	1156.67	1222.14	430.96	435.508	1189.41	433.234	1.45701	6.27152e-22	1.33584e-20	Ercc1	7	19344778	19356524	+	3111	protein_coding	excision repair cross-complementing rodent repair deficiency, complementation group 1 [Source:MGI Symbol;Acc:MGI:95412]	-
ENSMUSG00000026921	573.791	633.827	147.652	106.345	603.809	126.999	2.25187	6.29703e-22	1.33974e-20	Egfl7	2	26580014	26593120	+	3581	protein_coding	EGF-like domain 7 [Source:MGI Symbol;Acc:MGI:2449923]	-
ENSMUSG00000021591	2011.11	1657.28	666.281	643.135	1834.19	654.708	1.48626	6.4121e-22	1.36266e-20	Glrx	13	75839868	75850154	+	5494	protein_coding	glutaredoxin [Source:MGI Symbol;Acc:MGI:2135625]	-
ENSMUSG00000037601	1252.11	1081.17	400.507	363.768	1166.64	382.137	1.61061	6.57957e-22	1.39666e-20	Nme1	11	93956979	93968521	-	3342	protein_coding	NME/NM23 nucleoside diphosphate kinase 1 [Source:MGI Symbol;Acc:MGI:97355]	-
ENSMUSG00000036599	2561.04	2453.17	1019.72	813.624	2507.1	916.674	1.45215	6.71974e-22	1.42478e-20	Chst12	5	140505550	140525724	+	2362	protein_coding	carbohydrate sulfotransferase 12 [Source:MGI Symbol;Acc:MGI:1929064]	-
ENSMUSG00000034708	7892.18	7032.04	18986.2	16015.1	7462.11	17500.7	-1.22974	6.73035e-22	1.42541e-20	Grn	11	102430315	102437048	+	3474	protein_coding	granulin [Source:MGI Symbol;Acc:MGI:95832]	-
ENSMUSG00000022241	2770.1	3047.03	1287.34	1240.69	2908.57	1264.02	1.20244	7.0587e-22	1.49325e-20	Tars	15	11382301	11399665	-	5901	protein_coding	threonyl-tRNA synthetase [Source:MGI Symbol;Acc:MGI:106314]	-
ENSMUSG00000029843	59.0834	62.1617	399.584	815.312	60.6226	607.448	-3.32537	7.91718e-22	1.67295e-20	Slc13a4	6	35267957	35308131	-	4528	protein_coding	solute carrier family 13 (sodium/sulfate symporters), member 4 [Source:MGI Symbol;Acc:MGI:2442367]	-
ENSMUSG00000021116	2712.16	2649.64	1150.76	958.794	2680.9	1054.78	1.34627	8.193e-22	1.72927e-20	Eif2s1	12	78861819	78887010	+	4951	protein_coding	eukaryotic translation initiation factor 2, subunit 1 alpha [Source:MGI Symbol;Acc:MGI:95299]	-
ENSMUSG00000061458	855.573	831.413	270.388	271.771	843.493	271.08	1.6376	8.78133e-22	1.85135e-20	Nol10	12	17348458	17430095	+	3021	protein_coding	nucleolar protein 10 [Source:MGI Symbol;Acc:MGI:2684913]	-
ENSMUSG00000039206	334.048	306.368	953.28	1114.09	320.208	1033.69	-1.69118	9.15918e-22	1.92882e-20	Daglb	5	143464584	143505942	+	9567	protein_coding	diacylglycerol lipase, beta [Source:MGI Symbol;Acc:MGI:2442032]	-
ENSMUSG00000023067	16778.6	15794.6	7282.95	5701.28	16286.6	6492.11	1.32704	9.29735e-22	1.95519e-20	Cdkn1a	17	29090976	29100727	+	3553	protein_coding	cyclin-dependent kinase inhibitor 1A (P21) [Source:MGI Symbol;Acc:MGI:104556]	-
ENSMUSG00000062421	2558.77	2618.56	1159.99	1035.6	2588.66	1097.8	1.23797	9.30543e-22	1.95519e-20	Arf2	11	103966739	103985337	+	2998	protein_coding	ADP-ribosylation factor 2 [Source:MGI Symbol;Acc:MGI:99595]	-
ENSMUSG00000034652	120.439	53.2815	799.168	640.603	86.8604	719.885	-3.05234	9.53313e-22	2.00077e-20	Cd300a	11	114890041	114904654	+	4738	protein_coding	CD300A molecule [Source:MGI Symbol;Acc:MGI:2443411]	-
ENSMUSG00000020358	8350.08	7500.48	3815.89	3603.92	7925.28	3709.9	1.09513	9.59535e-22	2.01156e-20	Hnrnpab	11	51600100	51606847	-	2782	protein_coding	heterogeneous nuclear ribonucleoprotein A/B [Source:MGI Symbol;Acc:MGI:1330294]	-
ENSMUSG00000022105	224.971	263.077	858.229	807.716	244.024	832.973	-1.77077	1.04219e-21	2.18239e-20	Rb1	14	73183673	73325822	-	6015	protein_coding	RB transcriptional corepressor 1 [Source:MGI Symbol;Acc:MGI:97874]	-
ENSMUSG00000030007	8401.21	7903.42	4085.35	4052.09	8152.31	4068.72	1.00263	1.0646e-21	2.22679e-20	Cct7	6	85451514	85468475	+	6778	protein_coding	chaperonin containing Tcp1, subunit 7 (eta) [Source:MGI Symbol;Acc:MGI:107184]	-
ENSMUSG00000107383	827.168	750.381	243.626	227.882	788.774	235.754	1.74272	1.09695e-21	2.29189e-20	Gm4366	7	116824510	116825851	-	1342	processed_pseudogene	predicted gene 4366 [Source:MGI Symbol;Acc:MGI:3782551]	-
ENSMUSG00000040430	326.095	287.498	956.048	1195.96	306.796	1076	-1.81091	1.12377e-21	2.34529e-20	Pitpnc1	11	107207892	107470699	-	6612	protein_coding	phosphatidylinositol transfer protein, cytoplasmic 1 [Source:MGI Symbol;Acc:MGI:1919045]	-
ENSMUSG00000048249	49.9937	64.3818	348.828	452.389	57.1877	400.609	-2.80815	1.13839e-21	2.37313e-20	Crebrf	17	26715650	26776635	+	8564	protein_coding	CREB3 regulatory factor [Source:MGI Symbol;Acc:MGI:1924378]	-
ENSMUSG00000027339	394.268	314.139	1239.36	1877.08	354.203	1558.22	-2.13781	1.15714e-21	2.40952e-20	Rassf2	2	131989415	132030258	-	11993	protein_coding	Ras association (RalGDS/AF-6) domain family member 2 [Source:MGI Symbol;Acc:MGI:2442060]	-
ENSMUSG00000041992	477.212	496.184	115.353	96.217	486.698	105.785	2.20363	1.19586e-21	2.48736e-20	Rapgef5	12	117516479	117759737	+	12785	protein_coding	Rap guanine nucleotide exchange factor (GEF) 5 [Source:MGI Symbol;Acc:MGI:2444365]	-
ENSMUSG00000045502	259.058	230.886	23.9935	25.3203	244.972	24.6569	3.31161	1.54795e-21	3.2161e-20	Hcar2	5	123863570	123865499	-	1930	protein_coding	hydroxycarboxylic acid receptor 2 [Source:MGI Symbol;Acc:MGI:1933383]	-
ENSMUSG00000022844	920.338	916.885	305.456	313.971	918.611	309.713	1.56834	1.62731e-21	3.37722e-20	Pdia5	16	35397312	35490873	-	2771	protein_coding	protein disulfide isomerase associated 5 [Source:MGI Symbol;Acc:MGI:1919849]	-
ENSMUSG00000037568	305.643	377.41	45.2185	23.6322	341.527	34.4254	3.31808	1.65721e-21	3.43543e-20	Vash2	1	190947646	190979296	-	4314	protein_coding	vasohibin 2 [Source:MGI Symbol;Acc:MGI:2444826]	-
ENSMUSG00000023186	1306.65	1238.79	2783.25	2867.1	1272.72	2825.17	-1.15052	1.76267e-21	3.64998e-20	Vwa5a	9	38718268	38743337	+	4899	protein_coding	von Willebrand factor A domain containing 5A [Source:MGI Symbol;Acc:MGI:1915026]	-
ENSMUSG00000024844	2107.69	2139.03	876.685	718.251	2123.36	797.468	1.4135	1.86864e-21	3.86512e-20	Banf1	19	5364641	5366645	-	820	protein_coding	barrier to autointegration factor 1 [Source:MGI Symbol;Acc:MGI:1346330]	-
ENSMUSG00000033706	1146.45	1124.46	419.886	367.144	1135.45	393.515	1.52951	1.88807e-21	3.90095e-20	Smyd5	6	85431989	85446435	+	5849	protein_coding	SET and MYND domain containing 5 [Source:MGI Symbol;Acc:MGI:108048]	-
ENSMUSG00000000628	1610.02	1505.2	472.487	301.311	1557.61	386.899	2.01075	2.04992e-21	4.23066e-20	Hk2	6	82725025	82774454	-	5969	protein_coding	hexokinase 2 [Source:MGI Symbol;Acc:MGI:1315197]	-
ENSMUSG00000030849	502.209	521.714	1334.41	1568.17	511.962	1451.29	-1.50345	2.08529e-21	4.29888e-20	Fgfr2	7	130162451	133123350	-	10328	protein_coding	fibroblast growth factor receptor 2 [Source:MGI Symbol;Acc:MGI:95523]	-
ENSMUSG00000041773	3179.14	2873.87	1356.56	1276.99	3026.51	1316.77	1.20077	2.25392e-21	4.64139e-20	Enc1	13	97241105	97253034	+	4737	protein_coding	ectodermal-neural cortex 1 [Source:MGI Symbol;Acc:MGI:109610]	-
ENSMUSG00000026069	164.752	233.106	5.53696	7.59608	198.929	6.56652	4.91425	2.32827e-21	4.78918e-20	Il1rl1	1	40429570	40465415	+	6894	protein_coding	interleukin 1 receptor-like 1 [Source:MGI Symbol;Acc:MGI:98427]	-
ENSMUSG00000017861	348.819	308.588	49.8326	31.2283	328.704	40.5305	3.02519	2.55045e-21	5.24039e-20	Mybl2	2	163054687	163084688	+	4632	protein_coding	myeloblastosis oncogene-like 2 [Source:MGI Symbol;Acc:MGI:101785]	MYB
ENSMUSG00000090362	243.151	182.045	8.30544	1.68802	212.598	4.99673	5.44244	2.56927e-21	5.27323e-20	Vmn2r79	7	86996115	87044941	+	14279	protein_coding	vomeronasal 2, receptor 79 [Source:MGI Symbol;Acc:MGI:3646882]	-
ENSMUSG00000029730	1722.51	1579.57	619.217	488.681	1651.04	553.949	1.57639	2.58542e-21	5.30054e-20	Mcm7	5	138164583	138172422	-	4426	protein_coding	minichromosome maintenance complex component 7 [Source:MGI Symbol;Acc:MGI:1298398]	-
ENSMUSG00000061878	853.301	903.565	252.855	174.71	878.433	213.782	2.04087	2.70651e-21	5.54269e-20	Sphk1	11	116530925	116536674	+	4774	protein_coding	sphingosine kinase 1 [Source:MGI Symbol;Acc:MGI:1316649]	-
ENSMUSG00000039278	361.318	335.229	1149.84	1754.69	348.273	1452.27	-2.06048	2.71304e-21	5.54994e-20	Pcsk1n	X	7919822	7924410	+	2193	protein_coding	proprotein convertase subtilisin/kexin type 1 inhibitor [Source:MGI Symbol;Acc:MGI:1353431]	-
ENSMUSG00000045672	244.287	273.067	1003.11	1774.95	258.677	1389.03	-2.42512	2.77668e-21	5.67388e-20	Col27a1	4	63214004	63334991	+	13022	protein_coding	collagen, type XXVII, alpha 1 [Source:MGI Symbol;Acc:MGI:2672118]	-
ENSMUSG00000031666	315.869	404.051	1128.62	1206.93	359.96	1167.77	-1.69758	2.78176e-21	5.67803e-20	Rbl2	8	91070057	91123844	+	7558	protein_coding	RB transcriptional corepressor like 2 [Source:MGI Symbol;Acc:MGI:105085]	-
ENSMUSG00000023236	29.5417	25.5307	248.24	389.932	27.5362	319.086	-3.53595	2.91419e-21	5.94182e-20	Scg5	2	113776362	113829121	-	1569	protein_coding	secretogranin V [Source:MGI Symbol;Acc:MGI:98289]	-
ENSMUSG00000056492	597.651	695.989	134.733	75.9608	646.82	105.347	2.62204	3.03858e-21	6.18865e-20	Adgrf5	17	43360451	43459557	+	9010	protein_coding	adhesion G protein-coupled receptor F5 [Source:MGI Symbol;Acc:MGI:2182928]	-
ENSMUSG00000075122	2069.06	2106.84	767.792	893.805	2087.95	830.798	1.32899	3.06309e-21	6.23175e-20	Cd80	16	38455561	38496335	+	3703	protein_coding	CD80 antigen [Source:MGI Symbol;Acc:MGI:101775]	-
ENSMUSG00000073771	604.469	657.138	166.109	122.381	630.803	144.245	2.13098	3.2444e-21	6.5934e-20	Btbd19	4	117119219	117125725	-	3883	protein_coding	BTB (POZ) domain containing 19 [Source:MGI Symbol;Acc:MGI:1925861]	-
ENSMUSG00000006818	3112.1	2845.01	1281.81	1350.41	2978.56	1316.11	1.17815	3.27196e-21	6.64216e-20	Sod2	17	13006846	13040063	+	10008	protein_coding	superoxide dismutase 2, mitochondrial [Source:MGI Symbol;Acc:MGI:98352]	-
ENSMUSG00000027763	481.757	487.303	1252.28	1303.99	484.53	1278.13	-1.39945	3.29098e-21	6.67347e-20	Mbnl1	3	60472830	60629750	+	18717	protein_coding	muscleblind like splicing factor 1 [Source:MGI Symbol;Acc:MGI:1928482]	-
ENSMUSG00000057863	6234.44	5821	2905.98	2986.95	6027.72	2946.46	1.03256	3.32871e-21	6.74263e-20	Rpl36	17	56613416	56614243	+	383	protein_coding	ribosomal protein L36 [Source:MGI Symbol;Acc:MGI:1860603]	-
ENSMUSG00000024590	1046.46	1101.15	342.369	246.451	1073.8	294.41	1.86845	3.49994e-21	7.08177e-20	Lmnb1	18	56707813	56753424	+	2962	protein_coding	lamin B1 [Source:MGI Symbol;Acc:MGI:96795]	-
ENSMUSG00000020034	312.46	288.608	894.219	1037.29	300.534	965.753	-1.68459	3.55146e-21	7.17819e-20	Tcp11l2	10	84576626	84614359	+	3438	protein_coding	t-complex 11 (mouse) like 2 [Source:MGI Symbol;Acc:MGI:2444679]	-
ENSMUSG00000021131	2426.96	2363.25	1088.94	1049.95	2395.11	1069.44	1.16335	3.72961e-21	7.53008e-20	Erh	12	80634022	80644341	-	2618	protein_coding	ERH mRNA splicing and mitosis factor [Source:MGI Symbol;Acc:MGI:108089]	-
ENSMUSG00000038859	322.686	311.919	47.987	51.4845	317.302	49.7358	2.67259	3.74927e-21	7.56157e-20	Baiap2l1	5	144264526	144358112	-	3366	protein_coding	BAI1-associated protein 2-like 1 [Source:MGI Symbol;Acc:MGI:1914148]	-
ENSMUSG00000019179	7892.18	7315.1	3759.6	3782	7603.64	3770.8	1.01179	3.79965e-21	7.65488e-20	Mdh2	5	135778480	135790398	+	3562	protein_coding	malate dehydrogenase 2, NAD (mitochondrial) [Source:MGI Symbol;Acc:MGI:97050]	-
ENSMUSG00000037434	399.949	402.941	1096.32	1288.8	401.445	1192.56	-1.57109	3.9694e-21	7.98821e-20	Slc30a1	1	191906767	191913247	+	5244	protein_coding	solute carrier family 30 (zinc transporter), member 1 [Source:MGI Symbol;Acc:MGI:1345281]	-
ENSMUSG00000046324	678.323	677.119	1744.14	2244.22	677.721	1994.18	-1.55732	4.23959e-21	8.51352e-20	Ermp1	19	29608214	29648415	-	9338	protein_coding	endoplasmic reticulum metallopeptidase 1 [Source:MGI Symbol;Acc:MGI:106250]	-
ENSMUSG00000029223	5280.01	5131.67	1837.35	2314.27	5205.84	2075.81	1.32612	4.31832e-21	8.66226e-20	Uchl1	5	66676091	66687234	+	1632	protein_coding	ubiquitin carboxy-terminal hydrolase L1 [Source:MGI Symbol;Acc:MGI:103149]	-
ENSMUSG00000025613	7161.59	6816.7	3552.88	3342.27	6989.14	3447.58	1.01961	4.41907e-21	8.8548e-20	Cct8	16	87483326	87495873	-	3088	protein_coding	chaperonin containing Tcp1, subunit 8 (theta) [Source:MGI Symbol;Acc:MGI:107183]	-
ENSMUSG00000040354	2791.69	2738.45	1278.11	1153.76	2765.07	1215.94	1.18555	4.42751e-21	8.86216e-20	Mars	10	127296221	127311786	-	3423	protein_coding	methionine-tRNA synthetase [Source:MGI Symbol;Acc:MGI:1345633]	-
ENSMUSG00000028745	11864.4	10958.2	5766.74	5273.37	11411.3	5520.06	1.04778	4.95305e-21	9.90345e-20	Capzb	4	139192899	139291818	+	3299	protein_coding	capping protein (actin filament) muscle Z-line, beta [Source:MGI Symbol;Acc:MGI:104652]	-
ENSMUSG00000037712	6503.72	7480.5	3070.24	2517.68	6992.11	2793.96	1.32364	5.39292e-21	1.07713e-19	Fermt2	14	45458795	45530118	-	5191	protein_coding	fermitin family member 2 [Source:MGI Symbol;Acc:MGI:2385001]	-
ENSMUSG00000007038	740.815	685.999	1828.12	1707.43	713.407	1767.77	-1.30912	5.72956e-21	1.14315e-19	Neu1	17	34931253	34935953	+	3733	protein_coding	neuraminidase 1 [Source:MGI Symbol;Acc:MGI:97305]	-
ENSMUSG00000033684	10349.8	10754	5295.18	4614.2	10551.9	4954.69	1.09076	6.13863e-21	1.22345e-19	Qsox1	1	155776029	155812889	-	8291	protein_coding	quiescin Q6 sulfhydryl oxidase 1 [Source:MGI Symbol;Acc:MGI:1330818]	-
ENSMUSG00000001143	665.825	651.588	1574.34	1691.39	658.706	1632.87	-1.30987	6.48068e-21	1.29024e-19	Lman2l	1	36419871	36445271	-	7359	protein_coding	lectin, mannose-binding 2-like [Source:MGI Symbol;Acc:MGI:2443010]	-
ENSMUSG00000022361	190.885	188.705	645.979	772.268	189.795	709.123	-1.90203	6.55018e-21	1.30268e-19	Zhx1	15	58047003	58076541	-	6031	protein_coding	zinc fingers and homeoboxes 1 [Source:MGI Symbol;Acc:MGI:109271]	Homeobox
ENSMUSG00000051043	93.17	108.783	496.481	452.389	100.976	474.435	-2.23149	7.08944e-21	1.40842e-19	Gprc5c	11	114851152	114872617	+	5245	protein_coding	G protein-coupled receptor, family C, group 5, member C [Source:MGI Symbol;Acc:MGI:1917605]	-
ENSMUSG00000047104	161.343	214.236	5.53696	6.75207	187.79	6.14451	4.92938	7.14003e-21	1.41696e-19	Pbp2	6	135309127	135310405	-	1279	protein_coding	phosphatidylethanolamine binding protein 2 [Source:MGI Symbol;Acc:MGI:1923650]	-
ENSMUSG00000039953	3938.14	3805.18	8086.73	9793.03	3871.66	8939.88	-1.20739	7.24866e-21	1.43698e-19	Clstn1	4	149586468	149648899	+	4662	protein_coding	calsyntenin 1 [Source:MGI Symbol;Acc:MGI:1929895]	-
ENSMUSG00000031799	23793.6	23910.1	9281.79	6181.52	23851.8	7731.66	1.62535	7.53663e-21	1.49248e-19	Tpm4	8	72134975	72153142	+	2203	protein_coding	tropomyosin 4 [Source:MGI Symbol;Acc:MGI:2449202]	-
ENSMUSG00000026737	706.728	663.798	1774.6	1639.06	685.263	1706.83	-1.31653	7.80111e-21	1.54321e-19	Pip4k2a	2	18842255	18998126	-	3477	protein_coding	phosphatidylinositol-5-phosphate 4-kinase, type II, alpha [Source:MGI Symbol;Acc:MGI:1298206]	-
ENSMUSG00000025940	1629.34	1623.97	688.429	661.703	1626.66	675.066	1.26899	7.87961e-21	1.55708e-19	Tmem70	1	16665207	16678275	+	1820	protein_coding	transmembrane protein 70 [Source:MGI Symbol;Acc:MGI:1915068]	-
ENSMUSG00000031451	3415.48	3338.97	10368	7729.43	3377.22	9048.69	-1.42179	8.16415e-21	1.61158e-19	Gas6	8	13465374	13494490	-	2548	protein_coding	growth arrest specific 6 [Source:MGI Symbol;Acc:MGI:95660]	-
ENSMUSG00000006356	4104.02	3952.82	1979.46	1902.4	4028.42	1940.93	1.05355	8.17275e-21	1.61158e-19	Crip2	12	113140236	113145506	+	2099	protein_coding	cysteine rich protein 2 [Source:MGI Symbol;Acc:MGI:1915587]	-
ENSMUSG00000059195	855.573	838.073	286.076	248.983	846.823	267.529	1.66326	8.40164e-21	1.65496e-19	Gm12715	4	103563402	103564529	+	1128	processed_pseudogene	predicted gene 12715 [Source:MGI Symbol;Acc:MGI:3650759]	-
ENSMUSG00000005447	669.233	691.549	206.713	178.086	680.391	192.4	1.8234	8.45482e-21	1.66368e-19	Pafah1b3	7	25295049	25297986	-	2107	protein_coding	platelet-activating factor acetylhydrolase, isoform 1b, subunit 3 [Source:MGI Symbol;Acc:MGI:108414]	-
ENSMUSG00000037820	3028.02	2850.56	1328.87	1148.7	2939.29	1238.78	1.2469	9.38688e-21	1.845e-19	Tgm2	2	158116402	158146436	-	4608	protein_coding	transglutaminase 2, C polypeptide [Source:MGI Symbol;Acc:MGI:98731]	-
ENSMUSG00000021451	357.909	284.168	1084.32	1005.21	321.038	1044.77	-1.70261	9.39614e-21	1.845e-19	Sema4d	13	51685529	51793747	-	7679	protein_coding	sema domain, immunoglobulin domain (Ig), transmembrane domain (TM) and short cytoplasmic domain, (semaphorin) 4D [Source:MGI Symbol;Acc:MGI:109244]	-
ENSMUSG00000005583	77.2629	94.3526	412.504	497.965	85.8078	455.234	-2.40729	1.01658e-20	1.99402e-19	Mef2c	13	83504034	83667080	+	15715	protein_coding	myocyte enhancer factor 2C [Source:MGI Symbol;Acc:MGI:99458]	SRF
ENSMUSG00000004892	97.7149	107.673	450.339	589.118	102.694	519.729	-2.33972	1.0642e-20	2.08522e-19	Bcan	3	87987531	88000230	-	4064	protein_coding	brevican [Source:MGI Symbol;Acc:MGI:1096385]	-
ENSMUSG00000013584	1144.17	781.461	233.475	178.086	962.817	205.78	2.2273	1.09639e-20	2.14604e-19	Aldh1a2	9	71215789	71296243	+	2264	protein_coding	aldehyde dehydrogenase family 1, subfamily A2 [Source:MGI Symbol;Acc:MGI:107928]	-
ENSMUSG00000020250	11281.5	9887.04	5007.26	5093.59	10584.3	5050.42	1.06741	1.11898e-20	2.18795e-19	Txnrd1	10	82833951	82897712	+	7086	protein_coding	thioredoxin reductase 1 [Source:MGI Symbol;Acc:MGI:1354175]	-
ENSMUSG00000054843	491.983	606.077	1571.57	1511.62	549.03	1541.6	-1.48913	1.41072e-20	2.7555e-19	Atrnl1	19	57611034	58133338	+	6581	protein_coding	attractin like 1 [Source:MGI Symbol;Acc:MGI:2147749]	-
ENSMUSG00000026712	128.393	128.764	3290.8	1753.01	128.578	2521.9	-4.29372	1.4143e-20	2.75958e-19	Mrc1	2	14229392	14332057	+	6371	protein_coding	mannose receptor, C type 1 [Source:MGI Symbol;Acc:MGI:97142]	-
ENSMUSG00000006920	470.395	466.213	1211.67	1405.27	468.304	1308.47	-1.48266	1.41784e-20	2.7636e-19	Ezh1	11	101191115	101226463	-	7440	protein_coding	enhancer of zeste 1 polycomb repressive complex 2 subunit [Source:MGI Symbol;Acc:MGI:1097695]	-
ENSMUSG00000021390	19.3157	18.8705	211.327	368.832	19.0931	290.08	-3.92634	1.84102e-20	3.57985e-19	Ogn	13	49608046	49624501	+	2566	protein_coding	osteoglycin [Source:MGI Symbol;Acc:MGI:109278]	-
ENSMUSG00000062328	2866.68	2347.71	1021.57	1026.31	2607.2	1023.94	1.34828	1.90333e-20	3.69441e-19	Rpl17	18	75000477	75003381	+	775	protein_coding	ribosomal protein L17 [Source:MGI Symbol;Acc:MGI:2448270]	-
ENSMUSG00000018217	1762.28	1386.43	3932.16	4090.07	1574.35	4011.12	-1.34941	1.93499e-20	3.75195e-19	Pmp22	11	63128982	63159547	+	2354	protein_coding	peripheral myelin protein 22 [Source:MGI Symbol;Acc:MGI:97631]	-
ENSMUSG00000053317	1834.99	1710.56	757.641	716.563	1772.78	737.102	1.26626	1.98898e-20	3.85261e-19	Sec61b	4	47474658	47483242	+	1271	protein_coding	Sec61 beta subunit [Source:MGI Symbol;Acc:MGI:1913462]	-
ENSMUSG00000034573	344.274	342.999	954.203	1097.21	343.637	1025.71	-1.57797	2.13093e-20	4.12327e-19	Ptpn13	5	103425192	103598303	+	12102	protein_coding	protein tyrosine phosphatase, non-receptor type 13 [Source:MGI Symbol;Acc:MGI:103293]	-
ENSMUSG00000040329	202.247	253.087	22.1478	16.0362	227.667	19.092	3.58123	2.17771e-20	4.20941e-19	Il7	3	7569994	7613760	-	5664	protein_coding	interleukin 7 [Source:MGI Symbol;Acc:MGI:96561]	-
ENSMUSG00000006403	981.694	1126.68	339.6	370.52	1054.19	355.06	1.56961	2.23921e-20	4.32379e-19	Adamts4	1	171250421	171260637	+	4810	protein_coding	a disintegrin-like and metallopeptidase (reprolysin type) with thrombospondin type 1 motif, 4 [Source:MGI Symbol;Acc:MGI:1339949]	-
ENSMUSG00000026482	996.464	973.497	2203.71	2191.05	984.981	2197.38	-1.15763	2.26172e-20	4.36272e-19	Rgl1	1	152516760	152766351	-	6907	protein_coding	ral guanine nucleotide dissociation stimulator,-like 1 [Source:MGI Symbol;Acc:MGI:107484]	-
ENSMUSG00000026107	690.821	919.105	215.941	182.306	804.963	199.124	2.0164	2.4066e-20	4.63738e-19	Nabp1	1	51465862	51478425	-	8498	protein_coding	nucleic acid binding protein 1 [Source:MGI Symbol;Acc:MGI:1923258]	-
ENSMUSG00000022240	356.773	448.452	1208.9	1527.66	402.613	1368.28	-1.76491	2.58227e-20	4.97074e-19	Ctnnd2	15	30172593	31029341	+	10316	protein_coding	catenin (cadherin associated protein), delta 2 [Source:MGI Symbol;Acc:MGI:1195966]	-
ENSMUSG00000074364	9130.66	8209.79	3633.17	2673.82	8670.22	3153.49	1.45933	2.65541e-20	5.10624e-19	Ehd2	7	15946958	15967567	-	5119	protein_coding	EH-domain containing 2 [Source:MGI Symbol;Acc:MGI:2154274]	-
ENSMUSG00000025877	506.754	337.449	1548.5	1491.36	422.102	1519.93	-1.84875	2.83205e-20	5.44029e-19	Hk3	13	55005985	55021385	-	3682	protein_coding	hexokinase 3 [Source:MGI Symbol;Acc:MGI:2670962]	-
ENSMUSG00000040746	268.148	240.877	781.634	852.449	254.512	817.041	-1.68311	3.03461e-20	5.82004e-19	Rnf167	11	70647235	70651421	+	3539	protein_coding	ring finger protein 167 [Source:MGI Symbol;Acc:MGI:1917760]	-
ENSMUSG00000040675	1058.96	940.196	268.543	336.759	999.576	302.651	1.72239	3.036e-20	5.82004e-19	Mthfd1l	10	3973118	4167081	+	4435	protein_coding	methylenetetrahydrofolate dehydrogenase (NADP+ dependent) 1-like [Source:MGI Symbol;Acc:MGI:1924836]	-
ENSMUSG00000003228	1607.75	1591.78	682.892	620.346	1599.77	651.619	1.29618	3.20377e-20	6.12903e-19	Grk5	19	60889749	61092553	+	3165	protein_coding	G protein-coupled receptor kinase 5 [Source:MGI Symbol;Acc:MGI:109161]	-
ENSMUSG00000024180	59.0834	61.0517	504.786	336.759	60.0675	420.773	-2.80754	3.21242e-20	6.13926e-19	Tmem8	17	26113316	26123254	+	3464	protein_coding	transmembrane protein 8 (five membrane-spanning domains) [Source:MGI Symbol;Acc:MGI:1926283]	-
ENSMUSG00000028334	2298.57	2147.91	981.888	860.889	2223.24	921.388	1.27118	3.22606e-20	6.15899e-19	Nans	4	46489248	46503632	+	4581	protein_coding	N-acetylneuraminic acid synthase (sialic acid synthase) [Source:MGI Symbol;Acc:MGI:2149820]	-
ENSMUSG00000051041	7.95354	12.2103	181.797	332.539	10.0819	257.168	-4.67157	3.25737e-20	6.21239e-19	Olfml1	7	107567446	107591094	+	1685	protein_coding	olfactomedin-like 1 [Source:MGI Symbol;Acc:MGI:2679264]	-
ENSMUSG00000029859	305.643	259.747	35.9902	40.5124	282.695	38.2513	2.88397	3.44117e-20	6.5562e-19	Epha1	6	42358487	42373268	-	3928	protein_coding	Eph receptor A1 [Source:MGI Symbol;Acc:MGI:107381]	-
ENSMUSG00000015957	157.934	196.475	6.45979	6.75207	177.205	6.60593	4.7447	3.5378e-20	6.7334e-19	Wnt11	7	98835112	98855195	+	4137	protein_coding	wingless-type MMTV integration site family, member 11 [Source:MGI Symbol;Acc:MGI:101948]	-
ENSMUSG00000022848	1147.58	1209.93	2550.69	2840.09	1178.76	2695.39	-1.19332	4.00411e-20	7.61313e-19	Dirc2	16	35694062	35769356	-	5395	protein_coding	disrupted in renal carcinoma 2 (human) [Source:MGI Symbol;Acc:MGI:2387188]	-
ENSMUSG00000009772	570.382	536.145	1397.16	1681.27	553.263	1539.21	-1.47653	4.18134e-20	7.94198e-19	Nuak2	1	132316126	132333488	+	3920	protein_coding	NUAK family, SNF1-like kinase, 2 [Source:MGI Symbol;Acc:MGI:1921387]	-
ENSMUSG00000056737	6253.75	5486.88	2392.89	1755.54	5870.32	2074.21	1.50118	4.42821e-20	8.4023e-19	Capg	6	72544391	72562983	+	2529	protein_coding	capping protein (actin filament), gelsolin-like [Source:MGI Symbol;Acc:MGI:1098259]	-
ENSMUSG00000028248	212.473	244.207	732.724	866.797	228.34	799.761	-1.80846	4.45437e-20	8.44333e-19	Pnisr	4	21847583	21876475	+	10187	protein_coding	PNN interacting serine/arginine-rich [Source:MGI Symbol;Acc:MGI:1913875]	-
ENSMUSG00000033685	1670.24	1319.83	4297.6	3694.23	1495.03	3995.91	-1.41838	4.71461e-20	8.91945e-19	Ucp2	7	100493337	100502020	+	6989	protein_coding	uncoupling protein 2 (mitochondrial, proton carrier) [Source:MGI Symbol;Acc:MGI:109354]	-
ENSMUSG00000030047	144.3	99.9027	540.776	640.603	122.101	590.69	-2.27548	4.71515e-20	8.91945e-19	Arhgap25	6	87458545	87533259	-	4434	protein_coding	Rho GTPase activating protein 25 [Source:MGI Symbol;Acc:MGI:2443687]	-
ENSMUSG00000020592	2800.78	2513.11	963.431	1148.7	2656.94	1056.06	1.33058	5.00089e-20	9.45036e-19	Sdc1	12	8771323	8793715	+	3809	protein_coding	syndecan 1 [Source:MGI Symbol;Acc:MGI:1349162]	-
ENSMUSG00000025089	223.835	192.035	692.12	840.633	207.935	766.376	-1.88262	5.14551e-20	9.71379e-19	Gfra1	19	58235604	58455909	-	5476	protein_coding	glial cell line derived neurotrophic factor family receptor alpha 1 [Source:MGI Symbol;Acc:MGI:1100842]	-
ENSMUSG00000021963	4556.24	4316.91	2219.4	2131.97	4436.57	2175.68	1.02804	5.44224e-20	1.02635e-18	Sap18	14	57798180	57806638	+	5439	protein_coding	Sin3-associated polypeptide 18 [Source:MGI Symbol;Acc:MGI:1277978]	-
ENSMUSG00000028896	1302.11	1149.99	463.259	420.316	1226.05	441.788	1.47299	5.68819e-20	1.07165e-18	Rcc1	4	132331919	132353605	-	3848	protein_coding	regulator of chromosome condensation 1 [Source:MGI Symbol;Acc:MGI:1913989]	-
ENSMUSG00000037003	1060.09	1027.89	2262.77	2465.35	1043.99	2364.06	-1.17933	5.92917e-20	1.11592e-18	Tns2	15	102100413	102116401	+	5452	protein_coding	tensin 2 [Source:MGI Symbol;Acc:MGI:2387586]	-
ENSMUSG00000052854	204.519	172.055	2.76848	3.37603	188.287	3.07226	5.93204	5.94317e-20	1.11742e-18	Nrk	X	138914430	139010532	+	9210	protein_coding	Nik related kinase [Source:MGI Symbol;Acc:MGI:1351326]	-
ENSMUSG00000113948	2755.33	2697.37	1279.04	1133.5	2726.35	1206.27	1.17676	6.14348e-20	1.15392e-18	Rpl17-ps3	12	67510756	67511311	+	556	processed_pseudogene	ribosomal protein L17, pseudogene 3 [Source:MGI Symbol;Acc:MGI:3642206]	-
ENSMUSG00000062908	669.233	673.788	1580.8	1605.3	671.511	1593.05	-1.24633	6.1951e-20	1.16244e-18	Acadm	3	153922357	153944632	-	3913	protein_coding	acyl-Coenzyme A dehydrogenase, medium chain [Source:MGI Symbol;Acc:MGI:87867]	-
ENSMUSG00000025574	649.917	762.591	196.562	143.481	706.254	170.022	2.05656	6.365e-20	1.19312e-18	Tk1	11	117815526	117826092	-	5198	protein_coding	thymidine kinase 1 [Source:MGI Symbol;Acc:MGI:98763]	-
ENSMUSG00000030844	212.473	210.906	754.872	671.831	211.689	713.352	-1.75238	6.60943e-20	1.23769e-18	Rgs10	7	128373621	128418758	-	1711	protein_coding	regulator of G-protein signalling 10 [Source:MGI Symbol;Acc:MGI:1915115]	-
ENSMUSG00000022106	735.134	693.769	1733.07	1664.39	714.451	1698.73	-1.24955	6.62195e-20	1.23878e-18	Rcbtb2	14	73123037	73207843	+	9489	protein_coding	regulator of chromosome condensation (RCC1) and BTB (POZ) domain containing protein 2 [Source:MGI Symbol;Acc:MGI:1917200]	-
ENSMUSG00000039747	1331.65	1236.57	502.018	429.6	1284.11	465.809	1.46365	6.84121e-20	1.27852e-18	Orai2	5	136147459	136170713	-	6077	protein_coding	ORAI calcium release-activated calcium modulator 2 [Source:MGI Symbol;Acc:MGI:2443195]	-
ENSMUSG00000028497	328.367	338.559	1088.01	927.565	333.463	1007.79	-1.5952	6.88765e-20	1.2859e-18	Hacd4	4	88396144	88438928	-	6756	protein_coding	3-hydroxyacyl-CoA dehydratase 4 [Source:MGI Symbol;Acc:MGI:1914025]	-
ENSMUSG00000024672	697.639	547.245	2750.02	1868.64	622.442	2309.33	-1.8914	7.3538e-20	1.37155e-18	Ms4a7	19	11321039	11336146	-	4453	protein_coding	membrane-spanning 4-domains, subfamily A, member 7 [Source:MGI Symbol;Acc:MGI:1918846]	-
ENSMUSG00000055148	1113.49	1196.61	444.802	394.152	1155.05	419.477	1.46198	7.88381e-20	1.46893e-18	Klf2	8	72319033	72321656	+	1847	protein_coding	Kruppel-like factor 2 (lung) [Source:MGI Symbol;Acc:MGI:1342772]	zf-C2H2
ENSMUSG00000023809	1475.95	1381.99	590.609	551.982	1428.97	571.295	1.32294	7.97096e-20	1.48368e-18	Rps6ka2	17	7170115	7303315	+	9978	protein_coding	ribosomal protein S6 kinase, polypeptide 2 [Source:MGI Symbol;Acc:MGI:1342290]	-
ENSMUSG00000035403	144.3	162.064	605.374	556.202	153.182	580.788	-1.92224	8.13632e-20	1.51295e-18	Crb2	2	37776249	37799103	+	6698	protein_coding	crumbs family member 2 [Source:MGI Symbol;Acc:MGI:2679260]	-
ENSMUSG00000062248	681.732	603.857	143.961	80.1808	642.794	112.071	2.52351	9.61183e-20	1.78554e-18	Cks2	13	51645232	51650660	+	692	protein_coding	CDC28 protein kinase regulatory subunit 2 [Source:MGI Symbol;Acc:MGI:1913447]	-
ENSMUSG00000028238	9.08975	7.77021	181.797	211.002	8.42998	196.4	-4.54346	9.72737e-20	1.80339e-18	Atp6v0d2	4	19876841	19922605	-	2716	protein_coding	ATPase, H+ transporting, lysosomal V0 subunit D2 [Source:MGI Symbol;Acc:MGI:1924415]	-
ENSMUSG00000031066	227.244	199.805	690.274	818.688	213.525	754.481	-1.82172	9.82106e-20	1.81895e-18	Usp11	X	20703906	20720539	+	4732	protein_coding	ubiquitin specific peptidase 11 [Source:MGI Symbol;Acc:MGI:2384312]	-
ENSMUSG00000029061	407.903	381.85	86.7457	69.2087	394.877	77.9772	2.34249	9.93483e-20	1.83819e-18	Mmp23	4	155650655	155653384	-	2340	protein_coding	matrix metallopeptidase 23 [Source:MGI Symbol;Acc:MGI:1347361]	-
ENSMUSG00000020307	2554.22	2328.84	1109.24	1055.85	2441.53	1082.55	1.17347	9.94903e-20	1.83899e-18	Cdc34	10	79682195	79688398	+	1572	protein_coding	cell division cycle 34 [Source:MGI Symbol;Acc:MGI:102657]	-
ENSMUSG00000002228	210.201	264.187	22.1478	26.1643	237.194	24.1561	3.29333	9.96831e-20	1.84072e-18	Ppm1j	3	104781056	104786018	+	1814	protein_coding	protein phosphatase 1J [Source:MGI Symbol;Acc:MGI:1919137]	-
ENSMUSG00000015846	1504.35	1246.56	3256.66	3261.25	1375.46	3258.95	-1.24463	1.00513e-19	1.85421e-18	Rxra	2	27676440	27762957	+	5462	protein_coding	retinoid X receptor alpha [Source:MGI Symbol;Acc:MGI:98214]	RXR-like
ENSMUSG00000031821	544.249	545.025	145.807	108.877	544.637	127.342	2.0989	1.02323e-19	1.88572e-18	Gins2	8	120578633	120589304	-	4097	protein_coding	GINS complex subunit 2 (Psf2 homolog) [Source:MGI Symbol;Acc:MGI:1921019]	-
ENSMUSG00000051236	2975.76	2960.45	1447.92	1358.01	2968.1	1402.96	1.08125	1.15301e-19	2.1228e-18	Msrb3	10	120781096	120899101	-	4048	protein_coding	methionine sulfoxide reductase B3 [Source:MGI Symbol;Acc:MGI:2443538]	-
ENSMUSG00000058126	1194.17	1107.81	442.957	432.132	1150.99	437.545	1.39545	1.16641e-19	2.14533e-18	Tpm3-rs7	14	113314608	113316754	+	2147	protein_coding	tropomyosin 3, related sequence 7 [Source:MGI Symbol;Acc:MGI:99705]	-
ENSMUSG00000021185	1231.66	1124.46	403.275	292.871	1178.06	348.073	1.76028	1.16952e-19	2.14894e-18	Dglucy	12	100779057	100896981	+	4599	protein_coding	D-glutamate cyclase [Source:MGI Symbol;Acc:MGI:2444813]	-
ENSMUSG00000108414	677.187	618.287	157.803	193.278	647.737	175.541	1.88207	1.197e-19	2.19725e-18	Snhg1	19	8723475	8726443	+	2969	processed_transcript	small nucleolar RNA host gene 1 [Source:MGI Symbol;Acc:MGI:3763743]	-
ENSMUSG00000005354	3560.91	3348.96	1644.48	1681.27	3454.94	1662.87	1.0549	1.22175e-19	2.24048e-18	Txn2	15	77915047	77929006	-	4208	protein_coding	thioredoxin 2 [Source:MGI Symbol;Acc:MGI:1929468]	-
ENSMUSG00000004371	1884.99	1515.19	23.0707	6.75207	1700.09	14.9114	6.83997	1.27113e-19	2.3278e-18	Il11	7	4772373	4782857	-	2012	protein_coding	interleukin 11 [Source:MGI Symbol;Acc:MGI:107613]	-
ENSMUSG00000028354	34.0866	79.9222	444.802	537.634	57.0044	491.218	-3.10541	1.27187e-19	2.3278e-18	Fmn2	1	174501825	174822729	+	7960	protein_coding	formin 2 [Source:MGI Symbol;Acc:MGI:1859252]	-
ENSMUSG00000027221	395.404	345.219	74.749	68.3647	370.312	71.5568	2.3724	1.27624e-19	2.33351e-18	Chst1	2	92599707	92615250	+	2680	protein_coding	carbohydrate (keratan sulfate Gal-6) sulfotransferase 1 [Source:MGI Symbol;Acc:MGI:1924219]	-
ENSMUSG00000040084	669.233	586.096	151.344	92.841	627.665	122.092	2.36511	1.28009e-19	2.33824e-18	Bub1b	2	118598211	118641591	+	4275	protein_coding	BUB1B, mitotic checkpoint serine/threonine kinase [Source:MGI Symbol;Acc:MGI:1333889]	-
ENSMUSG00000031375	51236.7	47222.9	23712	18945.5	49229.8	21328.7	1.20677	1.29513e-19	2.36338e-18	Bgn	X	73483602	73495933	+	6099	protein_coding	biglycan [Source:MGI Symbol;Acc:MGI:88158]	-
ENSMUSG00000039232	539.704	592.756	155.035	156.142	566.23	155.588	1.86368	1.32812e-19	2.42121e-18	Stx11	10	12938209	12964298	-	4209	protein_coding	syntaxin 11 [Source:MGI Symbol;Acc:MGI:1921982]	-
ENSMUSG00000021728	584.017	529.485	1461.76	1907.46	556.751	1684.61	-1.59773	1.33127e-19	2.42458e-18	Emb	13	117208536	117274415	+	6906	protein_coding	embigin [Source:MGI Symbol;Acc:MGI:95321]	-
ENSMUSG00000010830	1281.66	1356.46	509.4	409.344	1319.06	459.372	1.52276	1.39123e-19	2.5313e-18	Kdelr3	15	79516411	79527739	+	1411	protein_coding	KDEL (Lys-Asp-Glu-Leu) endoplasmic reticulum protein retention receptor 3 [Source:MGI Symbol;Acc:MGI:2145953]	-
ENSMUSG00000056209	968.059	952.406	355.288	309.751	960.233	332.52	1.53074	1.40857e-19	2.56035e-18	Npm3	19	45747734	45749591	-	1187	protein_coding	nucleoplasmin 3 [Source:MGI Symbol;Acc:MGI:894653]	-
ENSMUSG00000044258	566.973	448.452	104.279	63.3006	507.713	83.79	2.60283	1.44468e-19	2.62341e-18	Ctla2a	13	60934155	60936625	-	2108	protein_coding	cytotoxic T lymphocyte-associated protein 2 alpha [Source:MGI Symbol;Acc:MGI:88554]	-
ENSMUSG00000079243	168.16	228.666	5.53696	0.844009	198.413	3.19048	5.99769	1.47357e-19	2.67328e-18	Xirp1	9	120013755	120023598	-	5839	protein_coding	xin actin-binding repeat containing 1 [Source:MGI Symbol;Acc:MGI:1333878]	-
ENSMUSG00000037851	2775.78	2772.86	1334.41	1213.68	2774.32	1274.05	1.123	1.51124e-19	2.73894e-18	Iars	13	49682100	49734267	+	5272	protein_coding	isoleucine-tRNA synthetase [Source:MGI Symbol;Acc:MGI:2145219]	-
ENSMUSG00000046186	1030.55	1225.47	386.664	397.528	1128.01	392.096	1.52447	1.51412e-19	2.73949e-18	Cd109	9	78615546	78716253	+	6900	protein_coding	CD109 antigen [Source:MGI Symbol;Acc:MGI:2445221]	-
ENSMUSG00000057322	3962	3801.85	1502.36	1814.62	3881.93	1658.49	1.22653	1.51449e-19	2.73949e-18	Rpl38	11	114668524	114672331	+	542	protein_coding	ribosomal protein L38 [Source:MGI Symbol;Acc:MGI:1914921]	-
ENSMUSG00000067038	3746.12	3448.86	1698.92	1479.55	3597.49	1589.24	1.17893	1.65332e-19	2.98771e-18	Rps12-ps3	19	59322290	59322783	+	494	protein_coding	ribosomal protein S12, pseudogene 3 [Source:MGI Symbol;Acc:MGI:3704503]	-
ENSMUSG00000022220	221.563	228.666	25.8391	16.0362	225.115	20.9377	3.43378	1.68287e-19	3.03816e-18	Adcy4	14	55769057	55784095	-	4672	protein_coding	adenylate cyclase 4 [Source:MGI Symbol;Acc:MGI:99674]	-
ENSMUSG00000038816	538.568	550.575	1342.71	1337.75	544.572	1340.23	-1.29925	1.70571e-19	3.0764e-18	Ctnnal1	4	56810935	56865188	-	7661	protein_coding	catenin (cadherin associated protein), alpha-like 1 [Source:MGI Symbol;Acc:MGI:1859649]	-
ENSMUSG00000049807	3226.86	3025.94	1501.44	1480.39	3126.4	1490.92	1.06832	1.82873e-19	3.29507e-18	Arhgap23	11	97415533	97502402	+	6637	protein_coding	Rho GTPase activating protein 23 [Source:MGI Symbol;Acc:MGI:3697726]	-
ENSMUSG00000068099	23.8606	37.741	254.7	310.595	30.8008	282.648	-3.19663	1.87407e-19	3.37352e-18	1500009C09Rik	15	82252397	82260753	+	1904	protein_coding	RIKEN cDNA 1500009C09 gene [Source:MGI Symbol;Acc:MGI:1923755]	-
ENSMUSG00000020844	4810.75	4757.59	2242.47	2451.85	4784.17	2347.16	1.02718	1.95255e-19	3.51137e-18	Nxn	11	76257198	76399140	-	3239	protein_coding	nucleoredoxin [Source:MGI Symbol;Acc:MGI:109331]	-
ENSMUSG00000026202	1912.26	1596.22	603.529	688.711	1754.24	646.12	1.44043	2.01274e-19	3.61533e-18	Tuba4a	1	75214228	75219865	-	3701	protein_coding	tubulin, alpha 4A [Source:MGI Symbol;Acc:MGI:1095410]	-
ENSMUSG00000063060	236.334	344.109	34.1446	34.6044	290.222	34.3745	3.07785	2.01424e-19	3.61533e-18	Sox7	14	63943673	63950732	+	3299	protein_coding	SRY (sex determining region Y)-box 7 [Source:MGI Symbol;Acc:MGI:98369]	HMG
ENSMUSG00000004798	858.982	930.206	2116.96	1995.24	894.594	2056.1	-1.20041	2.15179e-19	3.85849e-18	Ulk2	11	61775649	61855073	-	5977	protein_coding	unc-51 like kinase 2 [Source:MGI Symbol;Acc:MGI:1352758]	-
ENSMUSG00000029019	254.513	290.828	39.6815	25.3203	272.671	32.5009	3.07444	2.50894e-19	4.49458e-18	Nppb	4	147985788	147987205	+	781	protein_coding	natriuretic peptide type B [Source:MGI Symbol;Acc:MGI:97368]	-
ENSMUSG00000016554	2366.74	2385.46	1129.54	1062.61	2376.1	1096.07	1.11646	2.59472e-19	4.64378e-18	Eif3d	15	77958998	77970813	-	4968	protein_coding	eukaryotic translation initiation factor 3, subunit D [Source:MGI Symbol;Acc:MGI:1933181]	-
ENSMUSG00000036206	1454.36	1320.94	558.31	553.67	1387.65	555.99	1.31949	2.60203e-19	4.65238e-18	Sh3bp4	1	89070415	89155068	+	5112	protein_coding	SH3-domain binding protein 4 [Source:MGI Symbol;Acc:MGI:2138297]	-
ENSMUSG00000026341	10051	9667.26	5123.53	4494.35	9859.13	4808.94	1.03586	2.60918e-19	4.66069e-18	Actr3	1	125392905	125435727	-	4631	protein_coding	ARP3 actin-related protein 3 [Source:MGI Symbol;Acc:MGI:1921367]	-
ENSMUSG00000097028	197.702	208.686	1.84565	2.53203	203.194	2.18884	6.52767	2.81454e-19	5.02268e-18	Ptgs2os	1	150074873	150099963	-	4330	processed_transcript	prostaglandin-endoperoxide synthase 2, opposite strand [Source:MGI Symbol;Acc:MGI:2443180]	-
ENSMUSG00000022010	5206.16	4409.04	10055.1	10486	4807.6	10270.5	-1.09519	2.93559e-19	5.22867e-18	Tsc22d1	14	76414961	76507765	+	8994	protein_coding	TSC22 domain family, member 1 [Source:MGI Symbol;Acc:MGI:109127]	TSC22
ENSMUSG00000057561	2830.32	3158.04	1332.56	1108.18	2994.18	1220.37	1.29529	3.02306e-19	5.37931e-18	Eif1a	18	46597704	46610225	+	2879	protein_coding	eukaryotic translation initiation factor 1A [Source:MGI Symbol;Acc:MGI:95298]	-
ENSMUSG00000046768	2256.53	2152.35	1025.26	977.362	2204.44	1001.31	1.13867	3.06851e-19	5.45496e-18	Rhoj	12	75308322	75401456	+	6484	protein_coding	ras homolog family member J [Source:MGI Symbol;Acc:MGI:1931551]	-
ENSMUSG00000027134	729.453	650.478	213.173	210.158	689.965	211.666	1.70474	3.26822e-19	5.80445e-18	Lpcat4	2	112239468	112247111	+	2823	protein_coding	lysophosphatidylcholine acyltransferase 4 [Source:MGI Symbol;Acc:MGI:2138993]	-
ENSMUSG00000035671	1422.55	1370.89	532.471	589.118	1396.72	560.795	1.316	3.63766e-19	6.45441e-18	Zswim4	8	84210678	84237055	-	4625	protein_coding	zinc finger SWIM-type containing 4 [Source:MGI Symbol;Acc:MGI:2443726]	-
ENSMUSG00000002319	1849.77	1696.13	755.795	767.204	1772.95	761.499	1.21912	3.76751e-19	6.67571e-18	Ipo4	14	55625400	55635957	-	4669	protein_coding	importin 4 [Source:MGI Symbol;Acc:MGI:1923001]	-
ENSMUSG00000049339	1539.58	1502.98	3199.44	3784.53	1521.28	3491.99	-1.19894	3.76956e-19	6.67571e-18	Retreg2	1	75142778	75147913	+	2999	protein_coding	reticulophagy regulator family member 2 [Source:MGI Symbol;Acc:MGI:2388278]	-
ENSMUSG00000023044	507.89	523.934	1254.12	1329.31	515.912	1291.72	-1.32417	3.80187e-19	6.72652e-18	Csad	15	102176999	102204724	-	3831	protein_coding	cysteine sulfinic acid decarboxylase [Source:MGI Symbol;Acc:MGI:2180098]	-
ENSMUSG00000034040	409.039	521.714	1404.54	2018.87	465.377	1711.71	-1.87904	3.82509e-19	6.76117e-18	Galnt17	5	130872082	131308497	-	9408	protein_coding	polypeptide N-acetylgalactosaminyltransferase 17 [Source:MGI Symbol;Acc:MGI:2137594]	-
ENSMUSG00000062006	6021.96	6322.73	3212.36	2954.87	6172.35	3083.62	1.00133	3.8539e-19	6.80562e-18	Rpl34	3	130726831	130730398	-	2643	protein_coding	ribosomal protein L34 [Source:MGI Symbol;Acc:MGI:1915686]	-
ENSMUSG00000059498	539.704	310.809	5460.37	4693.53	425.256	5076.95	-3.5777	3.98735e-19	7.03461e-18	Fcgr3	1	171051174	171064935	-	1736	protein_coding	Fc receptor, IgG, low affinity III [Source:MGI Symbol;Acc:MGI:95500]	-
ENSMUSG00000005973	6636.66	6336.05	3314.79	2913.52	6486.36	3114.16	1.05873	4.16912e-19	7.34833e-18	Rcn1	2	105386291	105399319	-	3196	protein_coding	reticulocalbin 1 [Source:MGI Symbol;Acc:MGI:104559]	-
ENSMUSG00000038482	2764.42	2548.63	1231.05	1081.18	2656.53	1156.11	1.20058	4.61444e-19	8.12553e-18	Tfdp1	8	13338751	13378448	+	3670	protein_coding	transcription factor Dp 1 [Source:MGI Symbol;Acc:MGI:101934]	E2F
ENSMUSG00000020689	1679.33	1633.96	642.287	475.177	1656.65	558.732	1.56902	4.69439e-19	8.25848e-18	Itgb3	11	104608000	104670476	+	5901	protein_coding	integrin beta 3 [Source:MGI Symbol;Acc:MGI:96612]	-
ENSMUSG00000027368	162.479	158.734	5.53696	5.06405	160.607	5.30051	4.92335	4.971e-19	8.73684e-18	Dusp2	2	127336159	127338376	+	2003	protein_coding	dual specificity phosphatase 2 [Source:MGI Symbol;Acc:MGI:101911]	-
ENSMUSG00000030579	1457.77	931.316	4007.84	3851.21	1194.54	3929.52	-1.71807	4.99395e-19	8.76889e-18	Tyrobp	7	30413760	30417585	+	667	protein_coding	TYRO protein tyrosine kinase binding protein [Source:MGI Symbol;Acc:MGI:1277211]	-
ENSMUSG00000004100	979.421	991.257	361.748	376.428	985.339	369.088	1.41643	5.44847e-19	9.55204e-18	Ppan	9	20888175	20892178	+	4004	protein_coding	peter pan homolog [Source:MGI Symbol;Acc:MGI:2178445]	-
ENSMUSG00000026227	27.2693	14.4304	222.401	270.927	20.8498	246.664	-3.56761	5.45024e-19	9.55204e-18	2810459M11Rik	1	86045863	86055456	+	3331	protein_coding	RIKEN cDNA 2810459M11 gene [Source:MGI Symbol;Acc:MGI:1920042]	-
ENSMUSG00000034613	342.002	277.508	920.058	1095.52	309.755	1007.79	-1.70264	5.47105e-19	9.57949e-18	Ppm1h	10	122678762	122945795	+	10226	protein_coding	protein phosphatase 1H (PP2C domain containing) [Source:MGI Symbol;Acc:MGI:2442087]	-
ENSMUSG00000039682	2615.58	2637.43	1074.17	1239.85	2626.5	1157.01	1.18234	5.53672e-19	9.68535e-18	Lap3	5	45493374	45512691	+	3098	protein_coding	leucine aminopeptidase 3 [Source:MGI Symbol;Acc:MGI:1914238]	-
ENSMUSG00000057530	2433.78	2415.43	1164.61	1087.08	2424.6	1125.85	1.10697	5.56957e-19	9.73367e-18	Ece1	4	137862237	137965229	+	5300	protein_coding	endothelin converting enzyme 1 [Source:MGI Symbol;Acc:MGI:1101357]	-
ENSMUSG00000027784	220.427	241.987	708.731	752.012	231.207	730.371	-1.6594	5.72596e-19	9.99757e-18	Ppm1l	3	69316861	69560802	+	10496	protein_coding	protein phosphatase 1 (formerly 2C)-like [Source:MGI Symbol;Acc:MGI:2139740]	-
ENSMUSG00000036503	997.601	1199.94	2695.58	2564.1	1098.77	2629.84	-1.25887	6.22311e-19	1.08554e-17	Rnf13	3	57736062	57835233	+	10019	protein_coding	ring finger protein 13 [Source:MGI Symbol;Acc:MGI:1346341]	-
ENSMUSG00000035969	5344.78	4922.99	2533.16	2207.08	5133.88	2370.12	1.11528	6.49091e-19	1.13014e-17	Rusc2	4	43381979	43427088	+	7923	protein_coding	RUN and SH3 domain containing 2 [Source:MGI Symbol;Acc:MGI:2140371]	-
ENSMUSG00000049630	96.5786	119.883	464.182	687.867	108.231	576.024	-2.41216	6.91682e-19	1.20204e-17	C1ql3	2	13003457	13011806	-	2535	protein_coding	C1q-like 3 [Source:MGI Symbol;Acc:MGI:2387350]	-
ENSMUSG00000017119	1934.98	1985.84	3860.18	4227.64	1960.41	4043.91	-1.04467	7.3733e-19	1.28017e-17	Nbr1	11	101552149	101581951	+	6871	protein_coding	NBR1, autophagy cargo receptor [Source:MGI Symbol;Acc:MGI:108498]	-
ENSMUSG00000048120	76.1267	86.5824	594.3	384.868	81.3545	489.584	-2.58823	8.00966e-19	1.38807e-17	Entpd1	19	40612366	40741602	+	5580	protein_coding	ectonucleoside triphosphate diphosphohydrolase 1 [Source:MGI Symbol;Acc:MGI:102805]	-
ENSMUSG00000024427	655.599	596.086	190.102	185.682	625.842	187.892	1.73599	8.18681e-19	1.41613e-17	Spry4	18	38586268	38601268	-	4587	protein_coding	sprouty RTK signaling antagonist 4 [Source:MGI Symbol;Acc:MGI:1345144]	-
ENSMUSG00000013629	2896.22	2780.63	1161.84	1347.88	2838.42	1254.86	1.17716	9.10641e-19	1.57373e-17	Cad	5	31054780	31078479	+	8183	protein_coding	carbamoyl-phosphate synthetase 2, aspartate transcarbamylase, and dihydroorotase [Source:MGI Symbol;Acc:MGI:1916969]	-
ENSMUSG00000037736	334.048	441.792	1146.15	1300.62	387.92	1223.38	-1.65685	9.17329e-19	1.58382e-17	Limch1	5	66745827	67057158	+	10263	protein_coding	LIM and calponin homology domains 1 [Source:MGI Symbol;Acc:MGI:1924819]	-
ENSMUSG00000032193	2730.34	2450.95	1121.23	898.869	2590.64	1010.05	1.35938	9.21374e-19	1.58933e-17	Ldlr	9	21723483	21749919	+	9622	protein_coding	low density lipoprotein receptor [Source:MGI Symbol;Acc:MGI:96765]	-
ENSMUSG00000030987	1222.57	1095.6	2560.84	2531.18	1159.09	2546.01	-1.13534	9.30459e-19	1.60351e-17	Stim1	7	102267806	102437319	+	10371	protein_coding	stromal interaction molecule 1 [Source:MGI Symbol;Acc:MGI:107476]	-
ENSMUSG00000078193	818.078	828.083	271.311	297.091	823.08	284.201	1.53354	9.32813e-19	1.60608e-17	Gm2000	1	156366040	156366484	+	445	protein_coding	predicted gene 2000 [Source:MGI Symbol;Acc:MGI:3780170]	-
ENSMUSG00000046056	377.225	341.889	66.4435	76.8048	359.557	71.6242	2.3261	1.01782e-18	1.75083e-17	Sbsn	7	30751471	30756134	+	3625	protein_coding	suprabasin [Source:MGI Symbol;Acc:MGI:2446326]	-
ENSMUSG00000043384	331.776	425.142	1098.16	1177.39	378.459	1137.78	-1.58776	1.05444e-18	1.81094e-17	Gprasp1	X	135742733	135803474	+	8119	protein_coding	G protein-coupled receptor associated sorting protein 1 [Source:MGI Symbol;Acc:MGI:1917418]	-
ENSMUSG00000028007	3206.41	3538.78	1543.89	1273.61	3372.59	1408.75	1.25986	1.05472e-18	1.81094e-17	Snx7	3	117781647	117868936	-	6147	protein_coding	sorting nexin 7 [Source:MGI Symbol;Acc:MGI:1923811]	-
ENSMUSG00000030168	1435.05	1410.85	2875.53	3113.55	1422.95	2994.54	-1.07358	1.06648e-18	1.82945e-17	Adipor2	6	119353150	119417704	-	5979	protein_coding	adiponectin receptor 2 [Source:MGI Symbol;Acc:MGI:93830]	-
ENSMUSG00000026321	84.0802	99.9027	453.108	400.904	91.9915	427.006	-2.21386	1.07099e-18	1.83549e-17	Tnfrsf11a	1	105780718	105847981	+	5985	protein_coding	tumor necrosis factor receptor superfamily, member 11a, NFKB activator [Source:MGI Symbol;Acc:MGI:1314891]	-
ENSMUSG00000032698	249.968	213.126	985.579	739.352	231.547	862.465	-1.89697	1.10264e-18	1.88799e-17	Lmo2	2	103957986	103981878	+	2166	protein_coding	LIM domain only 2 [Source:MGI Symbol;Acc:MGI:102811]	-
ENSMUSG00000060548	71.5818	74.372	344.214	446.481	72.9769	395.347	-2.43811	1.12985e-18	1.9328e-17	Tnfrsf19	14	60963875	61046490	-	4738	protein_coding	tumor necrosis factor receptor superfamily, member 19 [Source:MGI Symbol;Acc:MGI:1352474]	-
ENSMUSG00000021660	5812.9	5268.2	2799.86	2609.67	5540.55	2704.77	1.03461	1.16189e-18	1.98579e-17	Btf3	13	98309896	98317006	-	1739	protein_coding	basic transcription factor 3 [Source:MGI Symbol;Acc:MGI:1202875]	-
ENSMUSG00000055491	1503.22	1510.75	626.599	663.391	1506.98	644.995	1.22405	1.19838e-18	2.04623e-17	Pprc1	19	46044886	46072915	+	7516	protein_coding	peroxisome proliferative activated receptor, gamma, coactivator-related 1 [Source:MGI Symbol;Acc:MGI:2385096]	-
ENSMUSG00000002835	748.769	701.539	223.324	160.362	725.154	191.843	1.92032	1.19946e-18	2.04623e-17	Chaf1a	17	56040439	56072289	+	8854	protein_coding	chromatin assembly factor 1, subunit A (p150) [Source:MGI Symbol;Acc:MGI:1351331]	-
ENSMUSG00000039693	698.775	713.75	236.244	230.414	706.262	233.329	1.59804	1.2424e-18	2.11755e-17	Msantd3	4	48539935	48561919	+	1973	protein_coding	Myb/SANT-like DNA-binding domain containing 3 [Source:MGI Symbol;Acc:MGI:1913915]	-
ENSMUSG00000017716	645.373	660.468	118.122	47.2645	652.92	82.6932	2.98603	1.25428e-18	2.13389e-17	Birc5	11	117849251	117855743	+	3402	protein_coding	baculoviral IAP repeat-containing 5 [Source:MGI Symbol;Acc:MGI:1203517]	-
ENSMUSG00000036622	1730.46	1485.22	3918.32	3483.22	1607.84	3700.77	-1.2027	1.3519e-18	2.29786e-17	Atp13a2	4	140986873	141007330	+	6000	protein_coding	ATPase type 13A2 [Source:MGI Symbol;Acc:MGI:1922022]	-
ENSMUSG00000020805	411.311	130.984	7.38261	4.22004	271.148	5.80133	5.55638	1.38543e-18	2.35055e-17	Slc13a5	11	72241989	72267222	-	4940	protein_coding	solute carrier family 13 (sodium-dependent citrate transporter), member 5 [Source:MGI Symbol;Acc:MGI:3037150]	-
ENSMUSG00000110631	2853.05	2666.29	1313.18	1321.72	2759.67	1317.45	1.06669	1.38938e-18	2.3551e-17	Gm42047	8	121833247	121841178	+	5647	lincRNA	predicted gene, 42047 [Source:MGI Symbol;Acc:MGI:5624932]	-
ENSMUSG00000041650	322.686	296.378	864.689	887.897	309.532	876.293	-1.50156	1.49273e-18	2.52569e-17	Pcca	14	122534324	122891100	+	5210	protein_coding	propionyl-Coenzyme A carboxylase, alpha polypeptide [Source:MGI Symbol;Acc:MGI:97499]	-
ENSMUSG00000027472	3999.49	3231.3	1548.5	1476.17	3615.4	1512.34	1.25741	1.52861e-18	2.58404e-17	Pdrg1	2	153008890	153015427	-	2443	protein_coding	p53 and DNA damage regulated 1 [Source:MGI Symbol;Acc:MGI:1915809]	-
ENSMUSG00000040997	2550.81	2465.38	4978.65	5830.41	2508.1	5404.53	-1.1077	1.5367e-18	2.59536e-17	Abhd4	14	54254188	54270637	+	3279	protein_coding	abhydrolase domain containing 4 [Source:MGI Symbol;Acc:MGI:1915938]	-
ENSMUSG00000034377	3492.74	3759.67	1767.21	1800.27	3626.21	1783.74	1.02354	1.58689e-18	2.6777e-17	Tulp4	17	6106437	6251128	+	18054	protein_coding	tubby like protein 4 [Source:MGI Symbol;Acc:MGI:1916092]	Tub
ENSMUSG00000035275	57.9472	56.6116	302.687	421.16	57.2794	361.924	-2.66039	1.72541e-18	2.90353e-17	Raver2	4	101068983	101152370	+	6342	protein_coding	ribonucleoprotein, PTB-binding 2 [Source:MGI Symbol;Acc:MGI:2443623]	-
ENSMUSG00000031703	1788.41	1698.35	3578.72	3463.81	1743.38	3521.27	-1.01421	1.74491e-18	2.93369e-17	Itfg1	8	85717578	85840921	-	11045	protein_coding	integrin alpha FG-GAP repeat containing 1 [Source:MGI Symbol;Acc:MGI:106419]	-
ENSMUSG00000033213	205.656	175.385	17.5337	11.8161	190.52	14.6749	3.70511	1.79493e-18	3.01506e-17	AA467197	2	122636986	122641191	+	1203	protein_coding	expressed sequence AA467197 [Source:MGI Symbol;Acc:MGI:3034182]	-
ENSMUSG00000032667	1825.9	1749.41	3535.35	3623.33	1787.66	3579.34	-1.00169	1.80264e-18	3.02528e-17	Pon2	6	5264147	5298455	-	7339	protein_coding	paraoxonase 2 [Source:MGI Symbol;Acc:MGI:106687]	-
ENSMUSG00000016494	423.81	452.892	112.585	97.905	438.351	105.245	2.05968	1.82921e-18	3.06711e-17	Cd34	1	194938819	194961279	+	7290	protein_coding	CD34 antigen [Source:MGI Symbol;Acc:MGI:88329]	-
ENSMUSG00000090698	589.698	480.643	87.6685	34.6044	535.171	61.1364	3.13583	1.87682e-18	3.14409e-17	Apold1	6	134981718	134986836	+	3567	protein_coding	apolipoprotein L domain containing 1 [Source:MGI Symbol;Acc:MGI:2685921]	-
ENSMUSG00000053477	577.199	598.306	1420.23	1763.13	587.753	1591.68	-1.43754	1.92567e-18	3.22302e-17	Tcf4	18	69343356	69689079	+	27382	protein_coding	transcription factor 4 [Source:MGI Symbol;Acc:MGI:98506]	bHLH
ENSMUSG00000033720	201.111	276.398	801.014	925.877	238.754	863.446	-1.85429	1.96682e-18	3.28894e-17	Sfxn5	6	85213049	85333422	-	9635	protein_coding	sideroflexin 5 [Source:MGI Symbol;Acc:MGI:2137681]	-
ENSMUSG00000029998	3687.03	3259.05	6896.28	7180.83	3473.04	7038.55	-1.01916	1.9908e-18	3.32604e-17	Pcyox1	6	86386006	86397154	-	4932	protein_coding	prenylcysteine oxidase 1 [Source:MGI Symbol;Acc:MGI:1914131]	-
ENSMUSG00000020263	419.265	400.721	1041.87	1211.15	409.993	1126.51	-1.45857	2.06351e-18	3.44444e-17	Appl2	10	83600033	83648738	-	5949	protein_coding	adaptor protein, phosphotyrosine interaction, PH domain and leucine zipper containing 2 [Source:MGI Symbol;Acc:MGI:2384914]	-
ENSMUSG00000057534	236.334	166.505	16.6109	14.3481	201.419	15.4795	3.7039	2.10095e-18	3.50378e-17	Elobl	11	88964658	88966931	-	833	protein_coding	elongin B-like [Source:MGI Symbol;Acc:MGI:1860403]	-
ENSMUSG00000060860	2890.54	2994.86	1423	1232.25	2942.7	1327.63	1.14867	2.10604e-18	3.50913e-17	Ube2s	7	4794546	4812590	-	5141	protein_coding	ubiquitin-conjugating enzyme E2S [Source:MGI Symbol;Acc:MGI:1925141]	-
ENSMUSG00000028015	340.866	371.86	969.891	961.326	356.363	965.608	-1.43791	2.12379e-18	3.53553e-17	Ctso	3	81932601	81956725	+	5123	protein_coding	cathepsin O [Source:MGI Symbol;Acc:MGI:2139628]	-
ENSMUSG00000022946	512.435	473.983	1203.37	1283.74	493.209	1243.55	-1.33446	2.19674e-18	3.6537e-17	Dopey2	16	93711904	93810590	+	9890	protein_coding	dopey family member 2 [Source:MGI Symbol;Acc:MGI:1917278]	-
ENSMUSG00000035357	171.569	168.725	609.988	955.418	170.147	782.703	-2.20229	2.3011e-18	3.82385e-17	Pdzrn3	6	101149609	101377897	-	7256	protein_coding	PDZ domain containing RING finger 3 [Source:MGI Symbol;Acc:MGI:1933157]	-
ENSMUSG00000012519	397.677	299.708	59.9837	37.1364	348.693	48.5601	2.84866	2.4031e-18	3.98979e-17	Mlkl	8	111311797	111338177	-	2303	protein_coding	mixed lineage kinase domain-like [Source:MGI Symbol;Acc:MGI:1921818]	-
ENSMUSG00000004633	29.5417	24.4207	221.478	436.352	26.9812	328.915	-3.60925	2.57725e-18	4.27511e-17	Chn2	6	54039554	54301810	+	5812	protein_coding	chimerin 2 [Source:MGI Symbol;Acc:MGI:1917243]	-
ENSMUSG00000032714	3095.06	2992.64	1528.2	1435.66	3043.85	1481.93	1.03858	2.81854e-18	4.67119e-17	Syde1	10	78584503	78591964	-	3288	protein_coding	synapse defective 1, Rho GTPase, homolog 1 (C. elegans) [Source:MGI Symbol;Acc:MGI:1918959]	-
ENSMUSG00000007080	539.704	496.184	121.813	71.7407	517.944	96.7769	2.42377	2.86175e-18	4.73858e-17	Pole	5	110286306	110337474	+	11160	protein_coding	polymerase (DNA directed), epsilon [Source:MGI Symbol;Acc:MGI:1196391]	-
ENSMUSG00000072568	460.169	513.944	131.964	108.033	487.056	119.999	2.02283	3.06153e-18	5.06487e-17	Fam84b	15	60818994	60853778	-	5926	protein_coding	family with sequence similarity 84, member B [Source:MGI Symbol;Acc:MGI:3026924]	-
ENSMUSG00000029287	598.788	507.284	1381.47	1599.4	553.036	1490.43	-1.43072	3.09098e-18	5.10549e-17	Tgfbr3	5	107106570	107289629	-	6545	protein_coding	transforming growth factor, beta receptor III [Source:MGI Symbol;Acc:MGI:104637]	-
ENSMUSG00000041438	1540.71	1545.16	680.123	680.271	1542.94	680.197	1.18166	3.09157e-18	5.10549e-17	Utp4	8	106893636	106923088	+	3451	protein_coding	UTP4 small subunit processome component [Source:MGI Symbol;Acc:MGI:1096573]	-
ENSMUSG00000054256	207.928	229.776	666.281	730.911	218.852	698.596	-1.67452	3.18763e-18	5.25478e-17	Msi1	5	115429599	115455698	+	5800	protein_coding	musashi RNA-binding protein 1 [Source:MGI Symbol;Acc:MGI:107376]	-
ENSMUSG00000030474	207.928	159.844	14.7652	10.1281	183.886	12.4467	3.89142	3.47848e-18	5.72916e-17	Siglece	7	43651070	43660161	-	1849	protein_coding	sialic acid binding Ig-like lectin E [Source:MGI Symbol;Acc:MGI:1932475]	-
ENSMUSG00000024812	3373.44	3179.13	1075.09	1430.59	3276.28	1252.84	1.38632	3.50607e-18	5.76951e-17	Tjp2	19	24094505	24225030	-	5335	protein_coding	tight junction protein 2 [Source:MGI Symbol;Acc:MGI:1341872]	-
ENSMUSG00000022246	2648.53	2710.69	1206.13	1321.72	2679.61	1263.93	1.08385	3.52991e-18	5.8036e-17	Rai14	15	10568969	10714624	-	8462	protein_coding	retinoic acid induced 14 [Source:MGI Symbol;Acc:MGI:1922896]	-
ENSMUSG00000021208	284.055	260.857	1.84565	0.844009	272.456	1.34483	7.68515	3.62105e-18	5.9378e-17	Ifi27l2b	12	103450898	103457223	-	1093	protein_coding	interferon, alpha-inducible protein 27 like 2B [Source:MGI Symbol;Acc:MGI:1916390]	-
ENSMUSG00000017499	332.912	352.99	65.5207	38.8244	342.951	52.1725	2.72187	3.62112e-18	5.9378e-17	Cdc6	11	98907801	98923940	+	5229	protein_coding	cell division cycle 6 [Source:MGI Symbol;Acc:MGI:1345150]	-
ENSMUSG00000063632	413.584	411.821	104.279	88.6209	412.703	96.4502	2.09878	3.64224e-18	5.96718e-17	Sox11	12	27334264	27342574	-	8311	protein_coding	SRY (sex determining region Y)-box 11 [Source:MGI Symbol;Acc:MGI:98359]	HMG
ENSMUSG00000050627	470.395	375.19	1155.38	1322.56	422.793	1238.97	-1.55164	3.68178e-18	6.02664e-17	Gpd1l	9	114899341	114933987	-	5077	protein_coding	glycerol-3-phosphate dehydrogenase 1-like [Source:MGI Symbol;Acc:MGI:1289257]	-
ENSMUSG00000038056	149.981	190.925	591.532	690.399	170.453	640.965	-1.91069	4.26866e-18	6.98115e-17	Kmt2c	5	25271798	25498783	-	20291	protein_coding	lysine (K)-specific methyltransferase 2C [Source:MGI Symbol;Acc:MGI:2444959]	-
ENSMUSG00000046623	288.6	253.087	0.922827	1.68802	270.843	1.30542	7.67904	4.50197e-18	7.34979e-17	Gjb4	4	127351086	127354081	-	1446	protein_coding	gap junction protein, beta 4 [Source:MGI Symbol;Acc:MGI:95722]	-
ENSMUSG00000011096	3860.87	3775.21	1972.08	1807.87	3818.04	1889.97	1.01465	4.59678e-18	7.498e-17	Akt1s1	7	44848991	44855421	+	3072	protein_coding	AKT1 substrate 1 (proline-rich) [Source:MGI Symbol;Acc:MGI:1914855]	-
ENSMUSG00000033350	2935.99	3094.76	6038.98	7348.78	3015.38	6693.88	-1.15058	4.61073e-18	7.51415e-17	Chst2	9	95399292	95406722	-	7328	protein_coding	carbohydrate sulfotransferase 2 [Source:MGI Symbol;Acc:MGI:1891160]	-
ENSMUSG00000037344	406.767	399.611	1014.19	1065.14	403.189	1039.66	-1.36674	4.83035e-18	7.86518e-17	Slc12a9	5	137314558	137333597	-	5020	protein_coding	solute carrier family 12 (potassium/chloride transporters), member 9 [Source:MGI Symbol;Acc:MGI:1933532]	-
ENSMUSG00000029648	789.672	763.701	233.475	151.078	776.687	192.276	2.01643	5.15568e-18	8.38756e-17	Flt1	5	147561604	147726011	-	13504	protein_coding	FMS-like tyrosine kinase 1 [Source:MGI Symbol;Acc:MGI:95558]	-
ENSMUSG00000069920	431.763	402.941	106.125	91.1529	417.352	98.639	2.08238	5.53205e-18	8.99199e-17	B3gnt9	8	105252638	105255153	-	2516	protein_coding	UDP-GlcNAc:betaGal beta-1,3-N-acetylglucosaminyltransferase 9 [Source:MGI Symbol;Acc:MGI:2142841]	-
ENSMUSG00000025869	1313.47	1264.32	552.773	514.845	1288.9	533.809	1.27206	5.69207e-18	9.23596e-17	Nop16	13	54584185	54590090	-	1845	protein_coding	NOP16 nucleolar protein [Source:MGI Symbol;Acc:MGI:107862]	-
ENSMUSG00000101188	2601.94	2503.12	1254.12	1220.44	2552.53	1237.28	1.04482	6.00013e-18	9.72733e-17	Eif4a-ps4	1	60703932	60705149	+	1218	processed_pseudogene	eukaryotic translation initiation factor 4A, pseudogene 4 [Source:MGI Symbol;Acc:MGI:1195958]	-
ENSMUSG00000038740	1232.8	1152.21	2458.41	2635.84	1192.5	2547.12	-1.09505	6.28269e-18	1.01765e-16	Mvb12b	2	33729953	33887946	-	8741	protein_coding	multivesicular body subunit 12B [Source:MGI Symbol;Acc:MGI:1919793]	-
ENSMUSG00000039936	231.789	208.686	883.145	678.583	220.237	780.864	-1.82572	6.45842e-18	1.04521e-16	Pik3cd	4	149649168	149702571	-	6259	protein_coding	phosphatidylinositol-4,5-bisphosphate 3-kinase catalytic subunit delta [Source:MGI Symbol;Acc:MGI:1098211]	-
ENSMUSG00000030103	3078.02	3387.81	1566.96	1564.79	3232.92	1565.88	1.04591	6.62072e-18	1.07054e-16	Bhlhe40	6	108660629	108666925	+	4705	protein_coding	basic helix-loop-helix family, member e40 [Source:MGI Symbol;Acc:MGI:1097714]	bHLH
ENSMUSG00000102918	1490.72	1237.68	3123.77	3850.37	1364.2	3487.07	-1.35421	6.74548e-18	1.08977e-16	Pcdhgc3	18	37806364	37841873	+	5499	protein_coding	protocadherin gamma subfamily C, 3 [Source:MGI Symbol;Acc:MGI:1935201]	-
ENSMUSG00000008450	1505.49	1431.94	633.982	643.135	1468.71	638.558	1.20156	6.98361e-18	1.12726e-16	Nutf2	8	105860580	105879330	+	2034	protein_coding	nuclear transport factor 2 [Source:MGI Symbol;Acc:MGI:1915301]	-
ENSMUSG00000028860	196.566	133.204	2.76848	5.06405	164.885	3.91627	5.38141	7.62746e-18	1.23012e-16	Sytl1	4	133253090	133263113	-	2518	protein_coding	synaptotagmin-like 1 [Source:MGI Symbol;Acc:MGI:1933365]	-
ENSMUSG00000020325	838.53	832.523	204.868	102.125	835.526	153.496	2.44751	7.71718e-18	1.24351e-16	Fstl3	10	79777272	79782630	+	2445	protein_coding	follistatin-like 3 [Source:MGI Symbol;Acc:MGI:1890391]	-
ENSMUSG00000032899	212.473	255.307	32.2989	24.4763	233.89	28.3876	3.04642	7.90797e-18	1.27245e-16	Styk1	6	131299142	131353597	-	5865	protein_coding	serine/threonine/tyrosine kinase 1 [Source:MGI Symbol;Acc:MGI:2141396]	-
ENSMUSG00000033088	2170.18	2031.36	991.116	957.95	2100.77	974.533	1.10822	7.91704e-18	1.27245e-16	Triobp	15	78947724	79005869	+	12302	protein_coding	TRIO and F-actin binding protein [Source:MGI Symbol;Acc:MGI:1349410]	-
ENSMUSG00000107768	131.801	203.136	3.69131	3.37603	167.469	3.53367	5.5691	8.20558e-18	1.31764e-16	Gm44275	6	135312155	135319561	-	2519	lincRNA	predicted gene, 44275 [Source:MGI Symbol;Acc:MGI:5690667]	-
ENSMUSG00000044068	163.616	176.495	552.773	657.483	170.055	605.128	-1.83149	8.24874e-18	1.32343e-16	Zrsr1	11	22972005	22976496	+	4492	protein_coding	zinc finger (CCCH type), RNA binding motif and serine/arginine rich 1 [Source:MGI Symbol;Acc:MGI:98885]	-
ENSMUSG00000031391	172.705	91.0225	646.902	937.694	131.864	792.298	-2.58826	8.68995e-18	1.39181e-16	L1cam	X	73853778	73896105	-	7347	protein_coding	L1 cell adhesion molecule [Source:MGI Symbol;Acc:MGI:96721]	-
ENSMUSG00000033059	3965.41	3642.01	7553.34	9123.73	3803.71	8338.53	-1.13249	8.71113e-18	1.39401e-16	Pygb	2	150786735	150831758	+	4809	protein_coding	brain glycogen phosphorylase [Source:MGI Symbol;Acc:MGI:97828]	-
ENSMUSG00000000359	242.015	184.265	22.1478	10.9721	213.14	16.56	3.69618	8.95998e-18	1.4326e-16	Rem1	2	152626951	152635198	+	2156	protein_coding	rad and gem related GTP binding protein 1 [Source:MGI Symbol;Acc:MGI:1097696]	-
ENSMUSG00000041935	501.073	539.475	1263.35	1255.04	520.274	1259.2	-1.27503	9.39826e-18	1.50138e-16	AW549877	15	3982035	3995744	-	5199	protein_coding	expressed sequence AW549877 [Source:MGI Symbol;Acc:MGI:2146232]	-
ENSMUSG00000014361	464.714	426.252	1106.47	1144.48	445.483	1125.47	-1.33731	9.60973e-18	1.53384e-16	Mertk	2	128698956	128802894	+	4336	protein_coding	c-mer proto-oncogene tyrosine kinase [Source:MGI Symbol;Acc:MGI:96965]	-
ENSMUSG00000099974	224.971	220.896	25.8391	10.9721	222.934	18.4056	3.6102	9.99198e-18	1.59349e-16	Bcl2a1d	9	88723285	88731914	-	863	protein_coding	B cell leukemia/lymphoma 2 related protein A1d [Source:MGI Symbol;Acc:MGI:1278325]	-
ENSMUSG00000047420	19.3157	37.741	764.101	1343.66	28.5284	1053.88	-5.20618	1.0298e-17	1.63948e-16	Fam180a	6	35312668	35326141	-	1606	protein_coding	family with sequence similarity 180, member A [Source:MGI Symbol;Acc:MGI:3039626]	-
ENSMUSG00000041506	1056.68	1068.96	433.729	419.472	1062.82	426.6	1.31714	1.05855e-17	1.68381e-16	Rrp9	9	106475963	106485424	+	2933	protein_coding	RRP9, small subunit (SSU) processome component, homolog (yeast) [Source:MGI Symbol;Acc:MGI:2384313]	-
ENSMUSG00000039270	147.709	173.165	554.619	755.388	160.437	655.003	-2.02974	1.06353e-17	1.69029e-16	Megf9	4	70427065	70534995	-	8226	protein_coding	multiple EGF-like-domains 9 [Source:MGI Symbol;Acc:MGI:1918264]	-
ENSMUSG00000061517	59.0834	63.2717	305.456	352.796	61.1776	329.126	-2.42774	1.07292e-17	1.70376e-16	Sox21	14	118233232	118237030	-	3799	protein_coding	SRY (sex determining region Y)-box 21 [Source:MGI Symbol;Acc:MGI:2654070]	HMG
ENSMUSG00000068740	265.875	415.151	1191.37	1255.04	340.513	1223.21	-1.84443	1.09095e-17	1.73091e-16	Celsr2	3	108390851	108415552	-	11513	protein_coding	cadherin, EGF LAG seven-pass G-type receptor 2 [Source:MGI Symbol;Acc:MGI:1858235]	-
ENSMUSG00000091243	3055.29	3049.25	1399.01	1088.77	3052.27	1243.89	1.29554	1.09301e-17	1.7327e-16	Vgll3	16	65815257	65866368	+	7104	protein_coding	vestigial like family member 3 [Source:MGI Symbol;Acc:MGI:1920819]	-
ENSMUSG00000030888	1162.35	1074.51	456.799	415.252	1118.43	436.026	1.35943	1.10825e-17	1.75536e-16	Rrp8	7	105731730	105737385	-	3558	protein_coding	ribosomal RNA processing 8, methyltransferase, homolog (yeast) [Source:MGI Symbol;Acc:MGI:1914251]	-
ENSMUSG00000031016	841.939	902.455	321.144	262.487	872.197	291.815	1.58078	1.12182e-17	1.77534e-16	Wee1	7	110122046	110143286	+	3419	protein_coding	WEE 1 homolog 1 (S. pombe) [Source:MGI Symbol;Acc:MGI:103075]	-
ENSMUSG00000089715	1969.07	2149.02	4054.9	4484.22	2059.04	4269.56	-1.05215	1.16936e-17	1.84901e-16	Cbx6	15	79823896	79834688	-	10609	protein_coding	chromobox 6 [Source:MGI Symbol;Acc:MGI:3512628]	-
ENSMUSG00000030878	1312.33	1288.75	502.941	369.676	1300.54	436.308	1.57686	1.20035e-17	1.89638e-16	Cdr2	7	120957036	120982312	-	5684	protein_coding	cerebellar degeneration-related 2 [Source:MGI Symbol;Acc:MGI:1100885]	-
ENSMUSG00000058290	448.807	459.553	116.276	124.913	454.18	120.595	1.91248	1.20829e-17	1.90731e-16	Espl1	15	102296266	102324357	+	8749	protein_coding	extra spindle pole bodies 1, separase [Source:MGI Symbol;Acc:MGI:2146156]	-
ENSMUSG00000031877	161.343	169.835	7.38261	12.6601	165.589	10.0214	4.03647	1.21496e-17	1.91459e-16	Ces2g	8	104961718	104969537	+	3574	protein_coding	carboxylesterase 2G [Source:MGI Symbol;Acc:MGI:1919611]	-
ENSMUSG00000027605	271.556	209.796	753.027	892.961	240.676	822.994	-1.77455	1.24522e-17	1.96062e-16	Acss2	2	155517948	155585724	+	10163	protein_coding	acyl-CoA synthetase short-chain family member 2 [Source:MGI Symbol;Acc:MGI:1890410]	-
ENSMUSG00000031548	824.895	797.002	1926.86	2628.24	810.949	2277.55	-1.4901	1.26672e-17	1.99278e-16	Sfrp1	8	23411502	23449632	+	4372	protein_coding	secreted frizzled-related protein 1 [Source:MGI Symbol;Acc:MGI:892014]	-
ENSMUSG00000079641	6911.62	5899.81	3035.18	3125.36	6405.72	3080.27	1.05623	1.35516e-17	2.13011e-16	Rpl39	X	37082520	37085402	-	1434	protein_coding	ribosomal protein L39 [Source:MGI Symbol;Acc:MGI:1914498]	-
ENSMUSG00000039168	3696.12	3153.6	1565.11	1584.2	3424.86	1574.66	1.12093	1.37575e-17	2.16065e-16	Dap	15	31224314	31274341	+	1925	protein_coding	death-associated protein [Source:MGI Symbol;Acc:MGI:1918190]	-
ENSMUSG00000064080	64608.8	54414.8	3499.36	1654.26	59511.8	2576.81	4.52957	1.39063e-17	2.18217e-16	Fbln2	6	91212455	91272540	+	6370	protein_coding	fibulin 2 [Source:MGI Symbol;Acc:MGI:95488]	-
ENSMUSG00000018387	230.653	209.796	28.6076	27.8523	220.224	28.23	2.96396	1.41112e-17	2.21245e-16	Shroom1	11	53457205	53467766	+	4600	protein_coding	shroom family member 1 [Source:MGI Symbol;Acc:MGI:1919024]	-
ENSMUSG00000035107	3088.24	2933.81	1522.66	1457.6	3011.03	1490.13	1.01491	1.41261e-17	2.21293e-16	Dcbld2	16	58408443	58469727	+	8401	protein_coding	discoidin, CUB and LCCL domain containing 2 [Source:MGI Symbol;Acc:MGI:1920629]	-
ENSMUSG00000037606	2800.78	2732.89	1396.24	1298.09	2766.84	1347.16	1.03852	1.42274e-17	2.22692e-16	Osbpl5	7	143688762	143756985	-	4915	protein_coding	oxysterol binding protein-like 5 [Source:MGI Symbol;Acc:MGI:1930265]	-
ENSMUSG00000040488	1871.35	1743.86	696.734	816.156	1807.61	756.445	1.25618	1.62242e-17	2.53521e-16	Ltbp4	7	27305136	27337692	-	6463	protein_coding	latent transforming growth factor beta binding protein 4 [Source:MGI Symbol;Acc:MGI:1321395]	-
ENSMUSG00000020363	562.429	535.035	133.81	167.114	548.732	150.462	1.86499	1.65764e-17	2.58806e-16	Gfpt2	11	49794178	49838613	+	5591	protein_coding	glutamine fructose-6-phosphate transaminase 2 [Source:MGI Symbol;Acc:MGI:1338883]	-
ENSMUSG00000024892	632.874	559.455	1396.24	1558.04	596.165	1477.14	-1.30938	1.81965e-17	2.83863e-16	Pcx	19	4510472	4621752	+	4637	protein_coding	pyruvate carboxylase [Source:MGI Symbol;Acc:MGI:97520]	-
ENSMUSG00000006464	98.8511	67.7119	388.51	465.049	83.2815	426.779	-2.3588	1.86762e-17	2.91101e-16	Bbs1	19	4886898	4906627	-	5581	protein_coding	Bardet-Biedl syndrome 1 (human) [Source:MGI Symbol;Acc:MGI:1277215]	-
ENSMUSG00000047085	156.798	186.485	564.77	672.675	171.642	618.722	-1.84991	1.92006e-17	2.99025e-16	Lrrc4b	7	44429018	44463351	+	2929	protein_coding	leucine rich repeat containing 4B [Source:MGI Symbol;Acc:MGI:3027390]	-
ENSMUSG00000016382	7527.45	8316.35	3592.56	2638.37	7921.9	3115.47	1.34664	1.93412e-17	3.00962e-16	Pls3	X	75785654	75875182	-	4238	protein_coding	plastin 3 (T-isoform) [Source:MGI Symbol;Acc:MGI:104807]	-
ENSMUSG00000032657	1190.76	1189.95	510.323	482.773	1190.36	496.548	1.26167	2.14001e-17	3.31888e-16	Fam189b	3	89183143	89189295	+	3649	protein_coding	family with sequence similarity 189, member B [Source:MGI Symbol;Acc:MGI:1915771]	-
ENSMUSG00000030677	547.658	499.514	122.736	67.5207	523.586	95.1283	2.46438	2.14499e-17	3.32385e-16	Kif22	7	127027729	127042471	-	4903	protein_coding	kinesin family member 22 [Source:MGI Symbol;Acc:MGI:109233]	-
ENSMUSG00000010054	347.683	331.899	885.914	919.125	339.791	902.52	-1.4095	2.21443e-17	3.42858e-16	Tusc2	9	107563255	107566112	+	1785	protein_coding	tumor suppressor candidate 2 [Source:MGI Symbol;Acc:MGI:1931086]	-
ENSMUSG00000041859	1514.58	1337.59	402.352	207.626	1426.08	304.989	2.22695	2.24555e-17	3.47388e-16	Mcm3	1	20802968	20820312	-	3752	protein_coding	minichromosome maintenance complex component 3 [Source:MGI Symbol;Acc:MGI:101845]	-
ENSMUSG00000013622	1089.63	1036.77	2228.63	2600.39	1063.2	2414.51	-1.18356	2.30194e-17	3.55815e-16	Atraid	5	31048312	31054623	+	2082	protein_coding	all-trans retinoic acid induced differentiation factor [Source:MGI Symbol;Acc:MGI:1918918]	-
ENSMUSG00000024654	531.751	579.436	1404.54	1941.22	555.593	1672.88	-1.59049	2.45582e-17	3.78971e-16	Asrgl1	19	9109868	9135636	-	4297	protein_coding	asparaginase like 1 [Source:MGI Symbol;Acc:MGI:1913764]	-
ENSMUSG00000061751	1079.41	1203.27	442.034	463.361	1141.34	452.697	1.33395	2.46967e-17	3.80791e-16	Kalrn	16	33969073	34573532	-	24050	protein_coding	kalirin, RhoGEF kinase [Source:MGI Symbol;Acc:MGI:2685385]	-
ENSMUSG00000053965	130.665	183.155	607.22	596.714	156.91	601.967	-1.93899	2.5272e-17	3.89339e-16	Pde5a	3	122728947	122859374	+	9831	protein_coding	phosphodiesterase 5A, cGMP-specific [Source:MGI Symbol;Acc:MGI:2651499]	-
ENSMUSG00000023064	190.885	202.026	3.69131	0	196.455	1.84565	6.79282	2.59899e-17	4.00068e-16	Sncg	14	34370274	34374789	-	852	protein_coding	synuclein, gamma [Source:MGI Symbol;Acc:MGI:1298397]	-
ENSMUSG00000030298	3752.93	3364.5	1741.37	1748.79	3558.72	1745.08	1.02801	2.69809e-17	4.14979e-16	Sec13	6	113728062	113740743	-	3184	protein_coding	SEC13 homolog, nuclear pore and COPII coat complex component [Source:MGI Symbol;Acc:MGI:99832]	-
ENSMUSG00000001156	197.702	142.084	615.525	655.795	169.893	635.66	-1.90443	2.83346e-17	4.35439e-16	Mxd1	6	86647042	86669161	-	7072	protein_coding	MAX dimerization protein 1 [Source:MGI Symbol;Acc:MGI:96908]	bHLH
ENSMUSG00000000266	59.0834	66.6018	304.533	422.848	62.8426	363.691	-2.53326	2.9949e-17	4.59869e-16	Mid2	X	140664599	140767715	+	8114	protein_coding	midline 2 [Source:MGI Symbol;Acc:MGI:1344333]	-
ENSMUSG00000026078	1834.99	1928.12	862.843	725.003	1881.56	793.923	1.24546	3.06805e-17	4.70324e-16	Pdcl3	1	38985608	38997238	+	4219	protein_coding	phosducin-like 3 [Source:MGI Symbol;Acc:MGI:1916083]	-
ENSMUSG00000056185	149.981	143.194	495.558	536.789	146.587	516.174	-1.81644	3.14467e-17	4.81673e-16	Snx32	19	5495278	5510489	-	1650	protein_coding	sorting nexin 32 [Source:MGI Symbol;Acc:MGI:2444704]	-
ENSMUSG00000026748	1119.18	1103.37	2245.24	2423.15	1111.27	2334.19	-1.07085	3.21748e-17	4.9242e-16	Plxdc2	2	16356304	16755839	+	6947	protein_coding	plexin domain containing 2 [Source:MGI Symbol;Acc:MGI:1914698]	-
ENSMUSG00000047875	89.7613	61.0517	384.819	383.18	75.4065	383.999	-2.34943	3.23849e-17	4.95227e-16	Gpr157	4	150087365	150105927	+	4900	protein_coding	G protein-coupled receptor 157 [Source:MGI Symbol;Acc:MGI:2442046]	-
ENSMUSG00000022673	1087.36	1161.09	467.873	413.564	1124.23	440.719	1.35167	3.2434e-17	4.95572e-16	Mcm4	16	15623897	15637400	-	3589	protein_coding	minichromosome maintenance complex component 4 [Source:MGI Symbol;Acc:MGI:103199]	-
ENSMUSG00000042793	178.386	212.016	22.1478	16.0362	195.201	19.092	3.35903	3.2531e-17	4.96646e-16	Lgr6	1	134983301	135105276	-	6851	protein_coding	leucine-rich repeat-containing G protein-coupled receptor 6 [Source:MGI Symbol;Acc:MGI:2441805]	-
ENSMUSG00000025492	7235.44	6159.56	3291.72	2932.93	6697.5	3112.33	1.10573	3.27587e-17	4.99712e-16	Ifitm3	7	141009586	141010770	-	678	protein_coding	interferon induced transmembrane protein 3 [Source:MGI Symbol;Acc:MGI:1913391]	-
ENSMUSG00000001467	2556.49	2388.79	1210.75	1092.15	2472.64	1151.45	1.10287	3.34148e-17	5.09302e-16	Cyp51	5	4081145	4104746	-	4415	protein_coding	cytochrome P450, family 51 [Source:MGI Symbol;Acc:MGI:106040]	-
ENSMUSG00000020866	331.776	429.582	47.987	76.8048	380.679	62.3959	2.60515	3.75824e-17	5.72354e-16	Cacna1g	11	94408391	94474198	-	10137	protein_coding	calcium channel, voltage-dependent, T type, alpha 1G subunit [Source:MGI Symbol;Acc:MGI:1201678]	-
ENSMUSG00000110331	797.626	483.973	132.887	129.133	640.8	131.01	2.29014	3.87379e-17	5.88986e-16	Nudc-ps1	8	29286431	29286981	-	551	processed_pseudogene	nuclear distribution gene C homolog (Aspergillus), pseudogene 1 [Source:MGI Symbol;Acc:MGI:2142657]	-
ENSMUSG00000017344	51.1299	43.2912	578.612	279.367	47.2105	428.99	-3.18338	3.97699e-17	6.04184e-16	Vtn	11	78499091	78502324	+	2030	protein_coding	vitronectin [Source:MGI Symbol;Acc:MGI:98940]	-
ENSMUSG00000027669	796.49	810.322	298.996	297.091	803.406	298.043	1.43066	4.14738e-17	6.29555e-16	Gnb4	3	32580332	32616585	-	12692	protein_coding	guanine nucleotide binding protein (G protein), beta 4 [Source:MGI Symbol;Acc:MGI:104581]	-
ENSMUSG00000036833	286.327	293.048	869.303	773.112	289.688	821.207	-1.50291	4.15689e-17	6.30485e-16	Pnpla7	2	24976033	25054057	+	7496	protein_coding	patatin-like phospholipase domain containing 7 [Source:MGI Symbol;Acc:MGI:2385325]	-
ENSMUSG00000062937	1913.39	1933.67	930.209	880.301	1923.53	905.255	1.08758	4.39132e-17	6.65497e-16	Mtap	4	89137122	89181081	+	3226	protein_coding	methylthioadenosine phosphorylase [Source:MGI Symbol;Acc:MGI:1914152]	-
ENSMUSG00000078429	2834.87	2472.04	5405.92	6462.57	2653.45	5934.25	-1.16134	4.62656e-17	7.00577e-16	Ctdsp2	10	126978717	126999975	+	5524	protein_coding	CTD (carboxy-terminal domain, RNA polymerase II, polypeptide A) small phosphatase 2 [Source:MGI Symbol;Acc:MGI:1098748]	-
ENSMUSG00000030315	691.958	705.979	1516.2	1644.13	698.968	1580.17	-1.17691	4.78193e-17	7.22927e-16	Vgll4	6	114860628	114969994	-	5396	protein_coding	vestigial like family member 4 [Source:MGI Symbol;Acc:MGI:2652840]	-
ENSMUSG00000081051	1499.81	1434.16	666.281	623.722	1466.98	645.002	1.18574	4.81523e-17	7.27369e-16	Gm15427	1	95498621	95499151	+	531	processed_pseudogene	predicted pseudogene 15427 [Source:MGI Symbol;Acc:MGI:3642341]	-
ENSMUSG00000026489	72.718	61.0517	313.761	424.536	66.8849	369.149	-2.46563	5.37255e-17	8.1024e-16	Coq8a	1	180165238	180199602	-	5293	protein_coding	coenzyme Q8A [Source:MGI Symbol;Acc:MGI:1914676]	-
ENSMUSG00000042156	409.039	411.821	1102.78	995.086	410.43	1048.93	-1.35346	5.48649e-17	8.26752e-16	Dzip1	14	118875520	118925460	-	10546	protein_coding	DAZ interacting protein 1 [Source:MGI Symbol;Acc:MGI:1914311]	-
ENSMUSG00000037946	2100.87	2050.23	917.29	703.059	2075.55	810.174	1.3579	5.69352e-17	8.57254e-16	Fgd3	13	49261554	49320311	-	6012	protein_coding	FYVE, RhoGEF and PH domain containing 3 [Source:MGI Symbol;Acc:MGI:1353657]	-
ENSMUSG00000022793	340.866	351.88	878.531	952.886	346.373	915.708	-1.40271	5.78734e-17	8.70677e-16	B4galt4	16	38742264	38769049	+	3213	protein_coding	UDP-Gal:betaGlcNAc beta 1,4-galactosyltransferase, polypeptide 4 [Source:MGI Symbol;Acc:MGI:1928387]	-
ENSMUSG00000068744	1586.16	1648.4	753.027	688.711	1617.28	720.869	1.16615	5.90346e-17	8.87429e-16	Psrc1	3	108383839	108388231	+	3364	protein_coding	proline/serine-rich coiled-coil 1 [Source:MGI Symbol;Acc:MGI:1913099]	-
ENSMUSG00000026209	3222.32	2922.71	1509.74	1320.03	3072.51	1414.89	1.11901	6.20507e-17	9.32014e-16	Dnpep	1	75307896	75317990	-	4289	protein_coding	aspartyl aminopeptidase [Source:MGI Symbol;Acc:MGI:1278328]	-
ENSMUSG00000051378	349.956	365.2	77.5174	47.2645	357.578	62.391	2.52338	6.29989e-17	9.45492e-16	Kif18b	11	102905529	102925124	-	3572	protein_coding	kinesin family member 18B [Source:MGI Symbol;Acc:MGI:2446979]	-
ENSMUSG00000022562	140.891	193.145	585.072	686.179	167.018	635.626	-1.92786	6.50376e-17	9.75301e-16	Oplah	15	76296601	76328015	-	5837	protein_coding	5-oxoprolinase (ATP-hydrolysing) [Source:MGI Symbol;Acc:MGI:1922725]	-
ENSMUSG00000037266	1894.08	2354.37	4803.31	4657.24	2124.23	4730.28	-1.15486	6.91761e-17	1.03653e-15	Rsrp1	4	134923592	134927671	+	3349	protein_coding	arginine/serine rich protein 1 [Source:MGI Symbol;Acc:MGI:106498]	-
ENSMUSG00000022157	386.315	386.291	1.84565	0	386.303	0.922827	8.77331	7.10728e-17	1.06409e-15	Mcpt8	14	56082166	56085273	-	998	protein_coding	mast cell protease 8 [Source:MGI Symbol;Acc:MGI:1261780]	-
ENSMUSG00000048330	86.3527	81.0322	353.443	514.845	83.6924	434.144	-2.3759	7.31388e-17	1.09414e-15	Ric3	7	109034312	109083331	-	8561	protein_coding	RIC3 acetylcholine receptor chaperone [Source:MGI Symbol;Acc:MGI:2443887]	-
ENSMUSG00000037313	937.381	982.377	275.925	150.234	959.879	213.079	2.17379	7.55516e-17	1.12933e-15	Tacc3	5	33658128	33678995	+	3552	protein_coding	transforming, acidic coiled-coil containing protein 3 [Source:MGI Symbol;Acc:MGI:1341163]	-
ENSMUSG00000059495	1828.18	1927.01	3653.47	4218.36	1877.59	3935.91	-1.06791	8.06439e-17	1.20351e-15	Arhgef12	9	42963842	43107239	-	13620	protein_coding	Rho guanine nucleotide exchange factor (GEF) 12 [Source:MGI Symbol;Acc:MGI:1916882]	-
ENSMUSG00000019803	52.2661	79.9222	338.677	394.996	66.0941	366.837	-2.47168	8.08359e-17	1.20541e-15	Nr2e1	10	42561963	42583632	-	3711	protein_coding	nuclear receptor subfamily 2, group E, member 1 [Source:MGI Symbol;Acc:MGI:1100526]	RXR-like
ENSMUSG00000004356	1310.06	1253.22	563.847	547.762	1281.64	555.804	1.20545	8.8245e-17	1.31378e-15	Utp20	10	88746607	88826804	-	10199	protein_coding	UTP20 small subunit processome component [Source:MGI Symbol;Acc:MGI:1917933]	-
ENSMUSG00000003949	4.54488	6.66018	140.27	212.69	5.60253	176.48	-4.97581	9.50235e-17	1.41357e-15	Hlf	11	90336536	90390895	-	6681	protein_coding	hepatic leukemia factor [Source:MGI Symbol;Acc:MGI:96108]	TF_bZIP
ENSMUSG00000033166	502.209	573.886	152.266	163.738	538.047	158.002	1.76735	9.59731e-17	1.42655e-15	Dis3	14	99075206	99099770	-	7754	protein_coding	DIS3 homolog, exosome endoribonuclease and 3'-5' exoribonuclease [Source:MGI Symbol;Acc:MGI:1919912]	-
ENSMUSG00000057133	282.919	364.09	944.052	1290.49	323.504	1117.27	-1.78819	9.75868e-17	1.44938e-15	Chd6	2	160946978	161109075	-	19093	protein_coding	chromodomain helicase DNA binding protein 6 [Source:MGI Symbol;Acc:MGI:1918639]	-
ENSMUSG00000010660	1258.93	1324.27	571.23	546.074	1291.6	558.652	1.20939	9.83421e-17	1.45943e-15	Plcd1	9	119071527	119093502	-	3093	protein_coding	phospholipase C, delta 1 [Source:MGI Symbol;Acc:MGI:97614]	-
ENSMUSG00000029482	2153.14	2009.16	1009.57	933.474	2081.15	971.523	1.09929	1.0067e-16	1.49279e-15	Aacs	5	125475814	125517410	+	3854	protein_coding	acetoacetyl-CoA synthetase [Source:MGI Symbol;Acc:MGI:1926144]	-
ENSMUSG00000024201	589.698	670.458	1443.3	1518.37	630.078	1480.84	-1.23274	1.01371e-16	1.50198e-15	Kdm4b	17	56326062	56402870	+	4895	protein_coding	lysine (K)-specific demethylase 4B [Source:MGI Symbol;Acc:MGI:2442355]	-
ENSMUSG00000067279	24.9968	21.0906	189.179	247.295	23.0437	218.237	-3.24485	1.06135e-16	1.57132e-15	Ppp1r3c	19	36731737	36736653	-	2719	protein_coding	protein phosphatase 1, regulatory subunit 3C [Source:MGI Symbol;Acc:MGI:1858229]	-
ENSMUSG00000048142	147.709	120.993	477.101	633.006	134.351	555.054	-2.04761	1.08973e-16	1.61206e-15	Nat8l	5	33995984	34005916	+	6670	protein_coding	N-acetyltransferase 8-like [Source:MGI Symbol;Acc:MGI:2447776]	-
ENSMUSG00000006360	754.45	782.571	227.015	134.197	768.511	180.606	2.09174	1.09927e-16	1.62488e-15	Crip1	12	113146316	113153879	+	2280	protein_coding	cysteine-rich protein 1 (intestinal) [Source:MGI Symbol;Acc:MGI:88501]	-
ENSMUSG00000066800	38.6315	16.6505	328.526	238.854	27.641	283.69	-3.36169	1.23747e-16	1.82481e-15	Rnasel	1	153749426	153764221	+	6641	protein_coding	ribonuclease L (2', 5'-oligoisoadenylate synthetase-dependent) [Source:MGI Symbol;Acc:MGI:1098272]	-
ENSMUSG00000026785	238.606	209.796	33.2218	21.1002	224.201	27.161	3.05102	1.27894e-16	1.88446e-15	Pkn3	2	30077684	30091022	+	4255	protein_coding	protein kinase N3 [Source:MGI Symbol;Acc:MGI:2388285]	-
ENSMUSG00000027634	1036.23	973.497	2073.59	2361.54	1004.86	2217.56	-1.14223	1.29002e-16	1.89928e-15	Ndrg3	2	156927345	156992056	-	8388	protein_coding	N-myc downstream regulated gene 3 [Source:MGI Symbol;Acc:MGI:1352499]	-
ENSMUSG00000027456	190.885	140.974	6.45979	12.6601	165.929	9.55996	4.10537	1.41763e-16	2.08386e-15	Sdcbp2	2	151572622	151590005	+	1399	protein_coding	syndecan binding protein (syntenin) 2 [Source:MGI Symbol;Acc:MGI:2385156]	-
ENSMUSG00000055541	176.114	130.984	729.033	543.542	153.549	636.287	-2.05105	1.43288e-16	2.10462e-15	Lair1	7	4003402	4063204	-	7475	protein_coding	leukocyte-associated Ig-like receptor 1 [Source:MGI Symbol;Acc:MGI:105492]	-
ENSMUSG00000063694	2250.85	2286.66	1052.95	832.193	2268.76	942.569	1.26785	1.45124e-16	2.1299e-15	Cycs	6	50562563	50566538	-	3404	protein_coding	cytochrome c, somatic [Source:MGI Symbol;Acc:MGI:88578]	-
ENSMUSG00000032218	540.84	583.876	109.816	43.8884	562.358	76.8524	2.87641	1.45796e-16	2.13808e-15	Ccnb2	9	70407692	70421547	-	1531	protein_coding	cyclin B2 [Source:MGI Symbol;Acc:MGI:88311]	-
ENSMUSG00000023988	1348.69	1278.76	579.535	499.653	1313.72	539.594	1.28433	1.47623e-16	2.16317e-15	Bysl	17	47599331	47611492	-	3854	protein_coding	bystin-like [Source:MGI Symbol;Acc:MGI:1858419]	-
ENSMUSG00000008318	761.267	758.151	287.922	269.239	759.709	278.58	1.44779	1.53033e-16	2.23891e-15	Relt	7	100845847	100863446	-	3280	protein_coding	RELT tumor necrosis factor receptor [Source:MGI Symbol;Acc:MGI:2443373]	-
ENSMUSG00000048482	960.105	1117.8	267.62	127.445	1038.95	197.533	2.39743	1.58412e-16	2.31578e-15	Bdnf	2	109674700	109727007	+	6217	protein_coding	brain derived neurotrophic factor [Source:MGI Symbol;Acc:MGI:88145]	-
ENSMUSG00000020407	142.027	200.916	13.8424	10.9721	171.471	12.4073	3.79296	1.59483e-16	2.3296e-15	Upp1	11	9118103	9136170	+	1961	protein_coding	uridine phosphorylase 1 [Source:MGI Symbol;Acc:MGI:1097668]	-
ENSMUSG00000108616	45.4488	52.1714	263.928	301.311	48.8101	282.62	-2.5335	1.61149e-16	2.35209e-15	Gm35040	7	79536043	79560033	+	5094	lincRNA	predicted gene, 35040 [Source:MGI Symbol;Acc:MGI:5594199]	-
ENSMUSG00000048388	127.257	194.255	605.374	826.284	160.756	715.829	-2.15447	1.66244e-16	2.42455e-15	Fam171b	2	83812636	83883486	+	5744	protein_coding	family with sequence similarity 171, member B [Source:MGI Symbol;Acc:MGI:2444579]	-
ENSMUSG00000028680	729.453	719.3	214.096	127.445	724.376	170.771	2.08727	1.7211e-16	2.50814e-15	Plk3	4	117128655	117133963	-	2531	protein_coding	polo like kinase 3 [Source:MGI Symbol;Acc:MGI:109604]	-
ENSMUSG00000018900	261.33	258.637	705.962	845.697	259.984	775.83	-1.57775	1.73496e-16	2.52635e-15	Slc22a5	11	53864542	53891660	-	3071	protein_coding	solute carrier family 22 (organic cation transporter), member 5 [Source:MGI Symbol;Acc:MGI:1329012]	-
ENSMUSG00000018143	2266.76	2040.24	1029.87	933.474	2153.5	981.674	1.13362	1.78722e-16	2.59838e-15	Mafk	5	139791513	139802653	+	3901	protein_coding	v-maf musculoaponeurotic fibrosarcoma oncogene family, protein K (avian) [Source:MGI Symbol;Acc:MGI:99951]	TF_bZIP
ENSMUSG00000000708	259.058	276.398	726.265	772.268	267.728	749.266	-1.48474	1.88524e-16	2.73875e-15	Kat2b	17	53566861	53672720	+	4867	protein_coding	K(lysine) acetyltransferase 2B [Source:MGI Symbol;Acc:MGI:1343094]	-
ENSMUSG00000032329	520.388	515.054	1186.76	1217.9	517.721	1202.33	-1.21566	1.89841e-16	2.75573e-15	Hmg20a	9	56418609	56496936	+	9314	protein_coding	high mobility group 20A [Source:MGI Symbol;Acc:MGI:1914117]	HMG
ENSMUSG00000036155	1936.12	1857.08	3680.23	4336.52	1896.6	4008.37	-1.07977	1.90549e-16	2.76385e-15	Mgat5	1	127205015	127488336	+	10291	protein_coding	mannoside acetylglucosaminyltransferase 5 [Source:MGI Symbol;Acc:MGI:894701]	-
ENSMUSG00000030116	1222.57	976.827	7.38261	24.4763	1099.7	15.9294	6.10274	2.02351e-16	2.93275e-15	Mfap5	6	122505845	122529290	+	3589	protein_coding	microfibrillar associated protein 5 [Source:MGI Symbol;Acc:MGI:1354387]	-
ENSMUSG00000019923	4785.76	4515.6	2441.8	2115.93	4650.68	2278.86	1.02935	2.02548e-16	2.93332e-15	Zwint	10	72654845	72674964	+	4434	protein_coding	ZW10 interactor [Source:MGI Symbol;Acc:MGI:1289227]	-
ENSMUSG00000028164	564.701	621.617	1353.79	1377.42	593.159	1365.6	-1.20295	2.06516e-16	2.98613e-15	Manba	3	135485611	135571404	+	6971	protein_coding	mannosidase, beta A, lysosomal [Source:MGI Symbol;Acc:MGI:88175]	-
ENSMUSG00000060519	673.778	806.992	1786.59	1702.37	740.385	1744.48	-1.23617	2.13857e-16	3.08988e-15	Tor3a	1	156653617	156674356	-	3892	protein_coding	torsin family 3, member A [Source:MGI Symbol;Acc:MGI:1353652]	-
ENSMUSG00000035237	114.758	116.553	441.111	422.004	115.656	431.558	-1.89954	2.19339e-16	3.16662e-15	Lcat	8	105939551	105943382	-	1342	protein_coding	lecithin cholesterol acyltransferase [Source:MGI Symbol;Acc:MGI:96755]	-
ENSMUSG00000041762	34.0866	38.8511	226.093	276.835	36.4688	251.464	-2.78567	2.20676e-16	3.18346e-15	Gpr155	2	73341506	73386572	-	6679	protein_coding	G protein-coupled receptor 155 [Source:MGI Symbol;Acc:MGI:1915776]	-
ENSMUSG00000028906	195.43	216.456	615.525	637.227	205.943	626.376	-1.60465	2.21974e-16	3.1997e-15	Epb41	4	131923413	132075321	-	15942	protein_coding	erythrocyte membrane protein band 4.1 [Source:MGI Symbol;Acc:MGI:95401]	-
ENSMUSG00000022340	31.8141	16.6505	219.633	234.634	24.2323	227.134	-3.23125	2.25467e-16	3.24753e-15	Sybu	15	44671856	44788063	-	7702	protein_coding	syntabulin (syntaxin-interacting) [Source:MGI Symbol;Acc:MGI:2442392]	-
ENSMUSG00000033149	3682.49	4444.56	1813.35	1404.43	4063.52	1608.89	1.33705	2.30241e-16	3.31373e-15	Phldb2	16	45746243	45953598	-	7577	protein_coding	pleckstrin homology like domain, family B, member 2 [Source:MGI Symbol;Acc:MGI:2444981]	-
ENSMUSG00000022074	2148.59	1929.23	845.309	602.622	2038.91	723.966	1.49458	2.47421e-16	3.55823e-15	Tnfrsf10b	14	69767472	69784411	+	5451	protein_coding	tumor necrosis factor receptor superfamily, member 10b [Source:MGI Symbol;Acc:MGI:1341090]	-
ENSMUSG00000033577	630.602	738.17	1582.65	1937	684.386	1759.82	-1.36265	2.56606e-16	3.68747e-15	Myo6	9	80165031	80311729	+	12078	protein_coding	myosin VI [Source:MGI Symbol;Acc:MGI:104785]	-
ENSMUSG00000034593	638.555	724.85	1526.36	1768.2	681.703	1647.28	-1.27295	2.57639e-16	3.69946e-15	Myo5a	9	75071015	75223688	+	14803	protein_coding	myosin VA [Source:MGI Symbol;Acc:MGI:105976]	-
ENSMUSG00000028020	49.9937	59.9416	286.076	301.311	54.9676	293.694	-2.4172	2.79334e-16	4.00479e-15	Glrb	3	80843599	80913660	-	4655	protein_coding	glycine receptor, beta subunit [Source:MGI Symbol;Acc:MGI:95751]	-
ENSMUSG00000001946	3898.37	4164.83	303.61	144.325	4031.6	223.968	4.1707	2.86992e-16	4.11142e-15	Esam	9	37528078	37538319	+	2867	protein_coding	endothelial cell-specific adhesion molecule [Source:MGI Symbol;Acc:MGI:1916774]	-
ENSMUSG00000022885	829.44	821.423	1762.6	2146.31	825.431	1954.46	-1.24382	2.92754e-16	4.19072e-15	St6gal1	16	23224740	23360350	+	4916	protein_coding	beta galactoside alpha 2,6 sialyltransferase 1 [Source:MGI Symbol;Acc:MGI:108470]	-
ENSMUSG00000025161	2230.4	1953.65	746.567	447.325	2092.03	596.946	1.8102	3.01373e-16	4.31079e-15	Slc16a3	11	120948480	120960868	+	5318	protein_coding	solute carrier family 16 (monocarboxylic acid transporters), member 3 [Source:MGI Symbol;Acc:MGI:1933438]	-
ENSMUSG00000059921	678.323	794.782	251.009	255.735	736.552	253.372	1.53954	3.09847e-16	4.42859e-15	Unc5c	3	141465216	141834924	+	19135	protein_coding	unc-5 netrin receptor C [Source:MGI Symbol;Acc:MGI:1095412]	-
ENSMUSG00000050530	1695.24	1610.65	765.023	779.864	1652.95	772.444	1.09742	3.21325e-16	4.58561e-15	Fam171a1	2	3114224	3227806	+	4442	protein_coding	family with sequence similarity 171, member A1 [Source:MGI Symbol;Acc:MGI:2442917]	-
ENSMUSG00000047721	1563.44	1436.38	686.583	618.658	1499.91	652.621	1.20093	3.22916e-16	4.60477e-15	Bola2	7	126695401	126699798	+	4398	protein_coding	bolA-like 2 (E. coli) [Source:MGI Symbol;Acc:MGI:1913412]	-
ENSMUSG00000031997	169.297	248.647	21.225	8.44009	208.972	14.8326	3.82926	3.32941e-16	4.7441e-15	Trpc6	9	8544142	8680741	+	5066	protein_coding	transient receptor potential cation channel, subfamily C, member 6 [Source:MGI Symbol;Acc:MGI:109523]	-
ENSMUSG00000021756	4283.55	3989.45	7742.52	9186.19	4136.5	8464.35	-1.03309	3.61115e-16	5.1416e-15	Il6st	13	112464070	112510086	+	11099	protein_coding	interleukin 6 signal transducer [Source:MGI Symbol;Acc:MGI:96560]	-
ENSMUSG00000004187	24.9968	33.3009	205.79	263.331	29.1489	234.561	-3.00795	3.67288e-16	5.2255e-15	Kifc2	15	76659858	76668196	+	3932	protein_coding	kinesin family member C2 [Source:MGI Symbol;Acc:MGI:109187]	-
ENSMUSG00000048756	1389.6	1302.07	2629.13	2866.25	1345.83	2747.69	-1.0299	3.84795e-16	5.47039e-15	Foxo3	10	42181841	42276755	-	7571	protein_coding	forkhead box O3 [Source:MGI Symbol;Acc:MGI:1890081]	Fork
ENSMUSG00000038335	955.56	961.286	399.584	382.336	958.423	390.96	1.2939	3.92636e-16	5.57758e-15	Tsr1	11	74898071	74909342	+	3837	protein_coding	TSR1 20S rRNA accumulation [Source:MGI Symbol;Acc:MGI:2144566]	-
ENSMUSG00000027452	46.585	36.631	241.781	288.651	41.608	265.216	-2.67356	4.14786e-16	5.88775e-15	Acss1	2	150618105	150668500	-	4128	protein_coding	acyl-CoA synthetase short-chain family member 1 [Source:MGI Symbol;Acc:MGI:1915988]	-
ENSMUSG00000004837	211.337	153.184	18.4565	14.3481	182.261	16.4023	3.47767	4.18806e-16	5.94028e-15	Grap	11	61653265	61672784	+	1793	protein_coding	GRB2-related adaptor protein [Source:MGI Symbol;Acc:MGI:1918770]	-
ENSMUSG00000048027	897.613	974.607	1998.84	2467.88	936.11	2233.36	-1.25464	4.29407e-16	6.08599e-15	Rgmb	17	15803188	15831039	-	7669	protein_coding	repulsive guidance molecule family member B [Source:MGI Symbol;Acc:MGI:1916049]	-
ENSMUSG00000026442	460.169	493.964	1134.15	1428.06	477.066	1281.11	-1.42541	4.54336e-16	6.4344e-15	Nfasc	1	132564690	132741797	-	14145	protein_coding	neurofascin [Source:MGI Symbol;Acc:MGI:104753]	-
ENSMUSG00000031841	637.419	618.287	175.337	218.598	627.853	196.968	1.67099	4.77028e-16	6.75063e-15	Cdh13	8	118283733	119324921	+	11233	protein_coding	cadherin 13 [Source:MGI Symbol;Acc:MGI:99551]	-
ENSMUSG00000041774	480.621	430.692	133.81	113.941	455.656	123.876	1.88027	4.79563e-16	6.78134e-15	Ydjc	16	17144621	17160701	+	5594	protein_coding	YdjC homolog (bacterial) [Source:MGI Symbol;Acc:MGI:1916351]	-
ENSMUSG00000035914	595.379	639.378	215.941	189.902	617.378	202.922	1.60619	4.8038e-16	6.78774e-15	Cd276	9	58524298	58555437	-	3658	protein_coding	CD276 antigen [Source:MGI Symbol;Acc:MGI:2183926]	-
ENSMUSG00000004849	3772.25	3394.47	1828.12	1620.5	3583.36	1724.31	1.0555	4.8459e-16	6.84055e-15	Ap1s1	5	137034993	137046135	-	2198	protein_coding	adaptor protein complex AP-1, sigma 1 [Source:MGI Symbol;Acc:MGI:1098244]	-
ENSMUSG00000023960	635.147	631.607	1404.54	1725.15	633.377	1564.85	-1.30521	4.86406e-16	6.85725e-15	Enpp5	17	44078813	44086567	+	4858	protein_coding	ectonucleotide pyrophosphatase/phosphodiesterase 5 [Source:MGI Symbol;Acc:MGI:1933830]	-
ENSMUSG00000039377	143.164	162.064	491.867	558.734	152.614	525.3	-1.7833	5.03121e-16	7.08753e-15	Hlx	1	184727140	184732619	-	2278	protein_coding	H2.0-like homeobox [Source:MGI Symbol;Acc:MGI:96109]	Homeobox
ENSMUSG00000025140	318.141	281.948	64.5979	48.1085	300.045	56.3532	2.41555	5.16739e-16	7.27385e-15	Pycr1	11	120635712	120643769	-	3935	protein_coding	pyrroline-5-carboxylate reductase 1 [Source:MGI Symbol;Acc:MGI:2384795]	-
ENSMUSG00000021476	833.985	783.682	1714.61	1718.4	808.833	1716.51	-1.08565	5.48508e-16	7.71521e-15	Habp4	13	64161824	64186537	+	5362	protein_coding	hyaluronic acid binding protein 4 [Source:MGI Symbol;Acc:MGI:1891713]	-
ENSMUSG00000030598	265.875	283.058	54.4468	36.2924	274.467	45.3696	2.60128	5.61989e-16	7.89886e-15	Fbxo17	7	28716804	28738144	+	2497	protein_coding	F-box protein 17 [Source:MGI Symbol;Acc:MGI:1354707]	-
ENSMUSG00000029311	645.373	556.125	1377.78	1454.23	600.749	1416	-1.23729	5.71281e-16	8.02339e-15	Hsd17b11	5	103989762	104021919	-	3265	protein_coding	hydroxysteroid (17-beta) dehydrogenase 11 [Source:MGI Symbol;Acc:MGI:2149821]	-
ENSMUSG00000036885	167.024	159.844	514.014	688.711	163.434	601.363	-1.8802	5.77191e-16	8.10028e-15	Arhgef26	3	62338344	62462221	+	10116	protein_coding	Rho guanine nucleotide exchange factor (GEF) 26 [Source:MGI Symbol;Acc:MGI:1918053]	-
ENSMUSG00000030201	763.539	972.387	2045.91	2494.89	867.963	2270.4	-1.38724	5.81241e-16	8.15097e-15	Lrp6	6	134446476	134566965	-	13672	protein_coding	low density lipoprotein receptor-related protein 6 [Source:MGI Symbol;Acc:MGI:1298218]	-
ENSMUSG00000029512	1048.73	971.277	2044.98	2217.21	1010	2131.1	-1.07745	5.83628e-16	8.17826e-15	Ulk1	5	110784488	110810097	-	6488	protein_coding	unc-51 like kinase 1 [Source:MGI Symbol;Acc:MGI:1270126]	-
ENSMUSG00000021662	302.234	253.087	54.4468	40.5124	277.661	47.4796	2.551	5.85994e-16	8.20524e-15	Arhgef28	13	97899469	98206439	-	7328	protein_coding	Rho guanine nucleotide exchange factor (GEF) 28 [Source:MGI Symbol;Acc:MGI:1346016]	-
ENSMUSG00000035273	38.6315	41.0711	581.381	241.386	39.8513	411.384	-3.36682	5.92273e-16	8.28692e-15	Hpse	5	100679484	100719716	-	3516	protein_coding	heparanase [Source:MGI Symbol;Acc:MGI:1343124]	-
ENSMUSG00000022814	1261.2	1229.91	564.77	526.661	1245.56	545.716	1.19089	5.97243e-16	8.35018e-15	Umps	16	33954782	33967038	-	3484	protein_coding	uridine monophosphate synthetase [Source:MGI Symbol;Acc:MGI:1298388]	-
ENSMUSG00000052798	915.793	863.604	359.902	346.044	889.698	352.973	1.33394	6.38208e-16	8.90951e-15	Nup107	10	117750621	117792705	-	3850	protein_coding	nucleoporin 107 [Source:MGI Symbol;Acc:MGI:2143854]	-
ENSMUSG00000033542	1474.81	1562.92	663.512	514.001	1518.87	588.757	1.36815	6.45626e-16	9.00632e-15	Arhgef5	6	43265582	43289320	+	9977	protein_coding	Rho guanine nucleotide exchange factor (GEF) 5 [Source:MGI Symbol;Acc:MGI:1858952]	-
ENSMUSG00000019873	1032.82	1179.96	2286.76	2487.29	1106.39	2387.03	-1.10935	6.61025e-16	9.21421e-15	Reep3	10	67009189	67096945	-	8294	protein_coding	receptor accessory protein 3 [Source:MGI Symbol;Acc:MGI:88930]	-
ENSMUSG00000022421	248.832	246.427	706.885	676.051	247.629	691.468	-1.48137	6.65366e-16	9.26777e-15	Nptxr	15	79786351	79804766	-	5170	protein_coding	neuronal pentraxin receptor [Source:MGI Symbol;Acc:MGI:1920590]	-
ENSMUSG00000032092	222.699	229.776	32.2989	37.9804	226.238	35.1397	2.68463	6.68816e-16	9.30886e-15	Mpzl2	9	45039799	45054015	+	6968	protein_coding	myelin protein zero-like 2 [Source:MGI Symbol;Acc:MGI:1289160]	-
ENSMUSG00000053062	622.648	652.698	1375.01	1478.7	637.673	1426.86	-1.16204	6.75883e-16	9.40018e-15	Jam2	16	84774123	84825928	+	6045	protein_coding	junction adhesion molecule 2 [Source:MGI Symbol;Acc:MGI:1933820]	-
ENSMUSG00000059256	137.483	170.945	9.22827	1.68802	154.214	5.45814	4.8499	6.8785e-16	9.55947e-15	Gzmd	14	56129556	56132608	-	964	protein_coding	granzyme D [Source:MGI Symbol;Acc:MGI:109255]	-
ENSMUSG00000046160	532.887	562.785	1418.38	2259.41	547.836	1838.9	-1.74731	6.97027e-16	9.67978e-15	Olig1	16	91269772	91271933	+	2162	protein_coding	oligodendrocyte transcription factor 1 [Source:MGI Symbol;Acc:MGI:1355334]	bHLH
ENSMUSG00000000247	164.752	217.566	610.911	679.427	191.159	645.169	-1.75459	7.36285e-16	1.02173e-14	Lhx2	2	38339281	38369733	+	4393	protein_coding	LIM homeobox protein 2 [Source:MGI Symbol;Acc:MGI:96785]	Homeobox
ENSMUSG00000078974	1200.98	1205.49	532.471	534.257	1203.24	533.364	1.17372	7.5577e-16	1.04799e-14	Sec61g	11	16500530	16508484	-	2464	protein_coding	SEC61, gamma subunit [Source:MGI Symbol;Acc:MGI:1202066]	-
ENSMUSG00000072966	29.5417	12.2103	207.636	244.763	20.876	226.199	-3.44135	7.64249e-16	1.05896e-14	Gprasp2	X	135839034	135844730	+	4540	protein_coding	G protein-coupled receptor associated sorting protein 2 [Source:MGI Symbol;Acc:MGI:2442071]	-
ENSMUSG00000047832	1104.41	1084.5	481.716	437.196	1094.45	459.456	1.25269	8.07646e-16	1.11826e-14	Cdca4	12	112820229	112829423	-	4198	protein_coding	cell division cycle associated 4 [Source:MGI Symbol;Acc:MGI:1919213]	-
ENSMUSG00000018848	2743.97	2377.69	1238.43	1146.16	2560.83	1192.3	1.10301	8.37429e-16	1.15777e-14	Rars	11	35808381	35834506	-	3228	protein_coding	arginyl-tRNA synthetase [Source:MGI Symbol;Acc:MGI:1914297]	-
ENSMUSG00000025507	457.896	451.782	136.578	106.345	454.839	121.462	1.90683	8.54866e-16	1.18012e-14	Pidd1	7	141438113	141444025	-	4528	protein_coding	p53 induced death domain protein 1 [Source:MGI Symbol;Acc:MGI:1889507]	-
ENSMUSG00000024048	9965.78	9325.37	4651.05	3387.85	9645.57	4019.45	1.26305	9.09951e-16	1.25523e-14	Myl12a	17	70993656	71002878	-	3360	protein_coding	myosin, light chain 12A, regulatory, non-sarcomeric [Source:MGI Symbol;Acc:MGI:1914518]	-
ENSMUSG00000078126	1104.41	961.286	421.732	394.152	1032.85	407.942	1.34043	9.13352e-16	1.25899e-14	Rpl23a-ps3	14	34170655	34171122	+	468	processed_pseudogene	ribosomal protein L23A, pseudogene 3 [Source:MGI Symbol;Acc:MGI:3781353]	-
ENSMUSG00000040624	138.619	178.715	594.3	1202.71	158.667	898.506	-2.50172	9.32695e-16	1.28313e-14	Plekhg1	10	3740364	3967303	+	8739	protein_coding	pleckstrin homology domain containing, family G (with RhoGef domain) member 1 [Source:MGI Symbol;Acc:MGI:2676551]	-
ENSMUSG00000073680	28.4055	27.7508	195.639	430.444	28.0781	313.042	-3.47986	9.32936e-16	1.28313e-14	Tmem88b	4	155781591	155785874	-	3471	protein_coding	transmembrane protein 88B [Source:MGI Symbol;Acc:MGI:2444329]	-
ENSMUSG00000027007	1118.04	1083.39	2165.87	2251.82	1100.71	2208.84	-1.00496	9.75125e-16	1.34017e-14	Ssfa2	2	79635352	79672966	+	5599	protein_coding	sperm specific antigen 2 [Source:MGI Symbol;Acc:MGI:1917849]	-
ENSMUSG00000002477	924.883	971.277	373.745	397.528	948.08	385.636	1.29746	9.97807e-16	1.36932e-14	Snrpd1	18	10617796	10628230	+	837	protein_coding	small nuclear ribonucleoprotein D1 [Source:MGI Symbol;Acc:MGI:98344]	-
ENSMUSG00000030905	568.11	801.442	181.797	197.498	684.776	189.647	1.85205	1.00616e-15	1.37976e-14	Crym	7	120186380	120202111	-	3391	protein_coding	crystallin, mu [Source:MGI Symbol;Acc:MGI:102675]	-
ENSMUSG00000040327	445.398	496.184	1098.16	1277.83	470.791	1188	-1.33551	1.04959e-15	1.43825e-14	Cul9	17	46500572	46546388	-	12198	protein_coding	cullin 9 [Source:MGI Symbol;Acc:MGI:1925559]	-
ENSMUSG00000000531	441.989	370.75	102.434	106.345	406.37	104.389	1.96034	1.07379e-15	1.47034e-14	Grasp	15	101224188	101232756	+	2033	protein_coding	GRP1 (general receptor for phosphoinositides 1)-associated scaffold protein [Source:MGI Symbol;Acc:MGI:1860303]	-
ENSMUSG00000022325	794.217	733.73	294.382	275.991	763.974	285.186	1.42195	1.12438e-15	1.53848e-14	Pop1	15	34495304	34530648	+	3795	protein_coding	processing of precursor 1, ribonuclease P/MRP family, (S. cerevisiae) [Source:MGI Symbol;Acc:MGI:1914974]	-
ENSMUSG00000033306	2871.23	3050.36	1470.99	1199.34	2960.8	1335.16	1.14942	1.16306e-15	1.58906e-14	Lpp	16	24393507	24992578	+	22046	protein_coding	LIM domain containing preferred translocation partner in lipoma [Source:MGI Symbol;Acc:MGI:2441849]	-
ENSMUSG00000051910	156.798	228.666	659.821	965.546	192.732	812.683	-2.07601	1.16559e-15	1.59135e-14	Sox6	7	115470872	116038796	-	14832	protein_coding	SRY (sex determining region Y)-box 6 [Source:MGI Symbol;Acc:MGI:98368]	HMG
ENSMUSG00000072082	729.453	619.397	156.881	70.0527	674.425	113.467	2.57499	1.17732e-15	1.60618e-14	Ccnf	17	24223232	24251409	-	3099	protein_coding	cyclin F [Source:MGI Symbol;Acc:MGI:102551]	-
ENSMUSG00000054640	70.4456	84.3623	344.214	339.291	77.404	341.753	-2.14189	1.20617e-15	1.64429e-14	Slc8a1	17	81388691	81649607	-	2934	protein_coding	solute carrier family 8 (sodium/calcium exchanger), member 1 [Source:MGI Symbol;Acc:MGI:107956]	-
ENSMUSG00000032261	739.679	743.72	288.845	254.891	741.7	271.868	1.44872	1.21471e-15	1.65356e-14	Sh3bgrl2	9	83548327	83638801	+	7865	protein_coding	SH3 domain binding glutamic acid-rich protein like 2 [Source:MGI Symbol;Acc:MGI:1915350]	-
ENSMUSG00000024978	403.358	379.63	932.055	1055.01	391.494	993.533	-1.34396	1.22105e-15	1.66097e-14	Gpam	19	55069734	55099451	-	3832	protein_coding	glycerol-3-phosphate acyltransferase, mitochondrial [Source:MGI Symbol;Acc:MGI:109162]	-
ENSMUSG00000049097	311.324	263.077	57.2153	36.2924	287.201	46.7538	2.6234	1.23823e-15	1.68311e-14	Ankrd34a	3	96596636	96599775	+	2583	protein_coding	ankyrin repeat domain 34A [Source:MGI Symbol;Acc:MGI:3617846]	-
ENSMUSG00000073411	6348.06	5324.82	13149.4	11373.9	5836.44	12261.6	-1.07098	1.2721e-15	1.72789e-14	H2-D1	17	35262730	35267499	+	2579	protein_coding	histocompatibility 2, D region locus 1 [Source:MGI Symbol;Acc:MGI:95896]	-
ENSMUSG00000062203	2920.08	3242.4	1578.96	1439.03	3081.24	1509	1.03018	1.27845e-15	1.73524e-14	Gspt1	16	11219292	11254325	-	5428	protein_coding	G1 to S phase transition 1 [Source:MGI Symbol;Acc:MGI:1316728]	-
ENSMUSG00000054889	140.891	120.993	4.61413	5.90806	130.942	5.2611	4.6318	1.30128e-15	1.76494e-14	Dsp	13	38151294	38198577	+	9659	protein_coding	desmoplakin [Source:MGI Symbol;Acc:MGI:109611]	-
ENSMUSG00000024899	565.837	557.235	139.347	69.2087	561.536	104.278	2.43279	1.3347e-15	1.80895e-14	Papss2	19	32620005	32667187	+	3635	protein_coding	3'-phosphoadenosine 5'-phosphosulfate synthase 2 [Source:MGI Symbol;Acc:MGI:1330223]	-
ENSMUSG00000106847	691.958	601.637	1442.38	1677.05	646.797	1559.71	-1.27029	1.3688e-15	1.85381e-14	Peg13	15	72805600	72810324	-	4725	sense_intronic	paternally expressed 13 [Source:MGI Symbol;Acc:MGI:2663476]	-
ENSMUSG00000031824	247.696	218.676	662.59	675.207	233.186	668.898	-1.52062	1.39497e-15	1.88788e-14	6430548M08Rik	8	120114152	120165306	+	6626	protein_coding	RIKEN cDNA 6430548M08 gene [Source:MGI Symbol;Acc:MGI:2443793]	-
ENSMUSG00000020547	1038.5	1004.58	404.198	443.105	1021.54	423.651	1.26928	1.40164e-15	1.89553e-14	Bzw2	12	36091835	36158080	-	5413	protein_coding	basic leucine zipper and W2 domains 2 [Source:MGI Symbol;Acc:MGI:1914162]	-
ENSMUSG00000017697	193.157	150.964	18.4565	13.5041	172.061	15.9803	3.43322	1.44393e-15	1.9513e-14	Ada	2	163726584	163750239	-	2002	protein_coding	adenosine deaminase [Source:MGI Symbol;Acc:MGI:87916]	-
ENSMUSG00000071713	263.603	153.184	875.763	798.432	208.394	837.097	-2.00671	1.44663e-15	1.95353e-14	Csf2rb	15	78325752	78353847	+	7277	protein_coding	colony stimulating factor 2 receptor, beta, low-affinity (granulocyte-macrophage) [Source:MGI Symbol;Acc:MGI:1339759]	-
ENSMUSG00000011658	120.439	115.443	408.812	451.545	117.941	430.178	-1.86727	1.45658e-15	1.96553e-14	Fuz	7	44896079	44902631	+	5003	protein_coding	fuzzy planar cell polarity protein [Source:MGI Symbol;Acc:MGI:1917550]	-
ENSMUSG00000006585	570.382	597.196	160.572	89.4649	583.789	125.018	2.22657	1.47872e-15	1.99252e-14	Cdt1	8	122568015	122573554	+	3140	protein_coding	chromatin licensing and DNA replication factor 1 [Source:MGI Symbol;Acc:MGI:1914427]	-
ENSMUSG00000039157	585.153	475.093	1363.94	1984.26	530.123	1674.1	-1.65947	1.50691e-15	2.02903e-14	Fam102a	2	32535332	32569756	+	6066	protein_coding	family with sequence similarity 102, member A [Source:MGI Symbol;Acc:MGI:2138935]	-
ENSMUSG00000074886	1978.16	1914.8	966.2	960.482	1946.48	963.341	1.01475	1.50874e-15	2.03003e-14	Grk6	13	55445072	55460927	+	4202	protein_coding	G protein-coupled receptor kinase 6 [Source:MGI Symbol;Acc:MGI:1347078]	-
ENSMUSG00000102037	165.888	113.223	6.45979	3.37603	139.556	4.91791	4.8403	1.55526e-15	2.09111e-14	Bcl2a1a	9	88956900	88962419	+	819	protein_coding	B cell leukemia/lymphoma 2 related protein A1a [Source:MGI Symbol;Acc:MGI:102687]	-
ENSMUSG00000040219	560.156	502.844	174.414	148.546	531.5	161.48	1.71979	1.6829e-15	2.25946e-14	Ttc12	9	49436963	49486225	-	4545	protein_coding	tetratricopeptide repeat domain 12 [Source:MGI Symbol;Acc:MGI:2444588]	-
ENSMUSG00000037016	32.9504	31.0809	250.086	204.25	32.0156	227.168	-2.82658	1.75486e-15	2.35437e-14	Frem2	3	53513938	53657355	-	13255	protein_coding	Fras1 related extracellular matrix protein 2 [Source:MGI Symbol;Acc:MGI:2444465]	-
ENSMUSG00000021054	585.153	604.967	1297.49	1326.78	595.06	1312.14	-1.14081	1.79594e-15	2.40775e-14	Sgpp1	12	75714249	75735729	-	5649	protein_coding	sphingosine-1-phosphate phosphatase 1 [Source:MGI Symbol;Acc:MGI:2135760]	-
ENSMUSG00000024660	1058.96	1012.35	411.581	300.467	1035.65	356.024	1.54179	2.15833e-15	2.89151e-14	Incenp	19	9872297	9899533	-	3217	protein_coding	inner centromere protein [Source:MGI Symbol;Acc:MGI:1313288]	-
ENSMUSG00000038943	756.722	850.283	220.556	110.565	803.503	165.56	2.28172	2.19484e-15	2.93831e-14	Prc1	7	80294450	80316259	+	8225	protein_coding	protein regulator of cytokinesis 1 [Source:MGI Symbol;Acc:MGI:1858961]	-
ENSMUSG00000055612	272.693	307.478	63.675	56.5486	290.086	60.1118	2.27212	2.20045e-15	2.94369e-14	Cdca7	2	72476159	72486893	+	3202	protein_coding	cell division cycle associated 7 [Source:MGI Symbol;Acc:MGI:1914203]	-
ENSMUSG00000040522	10.226	7.77021	198.408	132.509	8.99809	165.459	-4.20127	2.2202e-15	2.96798e-14	Tlr8	X	167242696	167264329	-	3586	protein_coding	toll-like receptor 8 [Source:MGI Symbol;Acc:MGI:2176887]	-
ENSMUSG00000044576	412.448	382.961	111.662	86.0889	397.704	98.8755	2.01014	2.24512e-15	2.99811e-14	Garem2	5	30105161	30118378	+	3865	protein_coding	GRB2 associated regulator of MAPK1 subtype 2 [Source:MGI Symbol;Acc:MGI:2685290]	-
ENSMUSG00000033174	1628.2	1820.45	665.358	797.588	1724.33	731.473	1.23662	2.24597e-15	2.99811e-14	Mgll	6	88724412	88828360	+	5077	protein_coding	monoglyceride lipase [Source:MGI Symbol;Acc:MGI:1346042]	-
ENSMUSG00000024277	804.443	843.623	1681.39	1879.61	824.033	1780.5	-1.11165	2.30234e-15	3.07116e-14	Mapre2	18	23752333	23893861	+	10202	protein_coding	microtubule-associated protein, RP/EB family, member 2 [Source:MGI Symbol;Acc:MGI:106271]	-
ENSMUSG00000026068	190.885	185.375	1.84565	0.844009	188.13	1.34483	7.15043	2.33745e-15	3.11576e-14	Il18rap	1	40515362	40551705	+	6752	protein_coding	interleukin 18 receptor accessory protein [Source:MGI Symbol;Acc:MGI:1338888]	-
ENSMUSG00000041685	134.074	145.414	455.876	488.681	139.744	472.279	-1.75685	2.36675e-15	3.15256e-14	Fcho2	13	98723403	98815449	-	12499	protein_coding	FCH domain only 2 [Source:MGI Symbol;Acc:MGI:3505790]	-
ENSMUSG00000032171	2375.83	2251.14	1183.06	1055.01	2313.49	1119.04	1.04812	2.40115e-15	3.19381e-14	Pin1	9	20652095	20666584	+	3843	protein_coding	protein (peptidyl-prolyl cis/trans isomerase) NIMA-interacting 1 [Source:MGI Symbol;Acc:MGI:1346036]	-
ENSMUSG00000021200	219.29	197.585	33.2218	25.3203	208.438	29.271	2.83553	2.40589e-15	3.19782e-14	Asb2	12	103321142	103356001	-	3542	protein_coding	ankyrin repeat and SOCS box-containing 2 [Source:MGI Symbol;Acc:MGI:1929743]	-
ENSMUSG00000049128	497.664	488.413	0	0	493.039	0	11.5685	2.43906e-15	3.23729e-14	Ivl	3	92570902	92573735	-	1922	protein_coding	involucrin [Source:MGI Symbol;Acc:MGI:96626]	-
ENSMUSG00000034854	504.481	418.481	1224.59	1112.4	461.481	1168.5	-1.34039	2.47154e-15	3.27806e-14	Mfsd12	10	81357491	81366225	+	3971	protein_coding	major facilitator superfamily domain containing 12 [Source:MGI Symbol;Acc:MGI:3604804]	-
ENSMUSG00000029060	695.366	764.811	1566.04	1581.67	730.089	1573.85	-1.10805	2.50458e-15	3.3195e-14	Mib2	4	155654677	155669198	-	4724	protein_coding	mindbomb E3 ubiquitin protein ligase 2 [Source:MGI Symbol;Acc:MGI:2679684]	-
ENSMUSG00000039686	572.655	592.756	1278.11	1541.16	582.705	1409.64	-1.27476	2.51713e-15	3.33377e-14	Zer1	2	30097283	30124585	-	9784	protein_coding	zyg-11 related, cell cycle regulator [Source:MGI Symbol;Acc:MGI:2442511]	-
ENSMUSG00000030276	56.811	68.8219	283.308	366.3	62.8164	324.804	-2.37042	2.5411e-15	3.36311e-14	Ttll3	6	113389260	113414587	+	5041	protein_coding	tubulin tyrosine ligase-like family, member 3 [Source:MGI Symbol;Acc:MGI:2141418]	-
ENSMUSG00000051359	71.5818	61.0517	289.768	381.492	66.3167	335.63	-2.34055	2.65487e-15	3.51118e-14	Ncald	15	37366175	37792570	-	8581	protein_coding	neurocalcin delta [Source:MGI Symbol;Acc:MGI:1196326]	-
ENSMUSG00000029838	198.838	223.116	599.837	762.14	210.977	680.989	-1.69083	2.78101e-15	3.6754e-14	Ptn	6	36714929	36810220	-	3433	protein_coding	pleiotrophin [Source:MGI Symbol;Acc:MGI:97804]	-
ENSMUSG00000025154	252.241	170.945	984.656	697.995	211.593	841.326	-1.99149	2.89186e-15	3.81918e-14	Arhgap19	19	41766588	41802084	-	5140	protein_coding	Rho GTPase activating protein 19 [Source:MGI Symbol;Acc:MGI:1918335]	-
ENSMUSG00000048988	466.986	412.931	131.041	117.317	439.959	124.179	1.82574	2.99235e-15	3.94629e-14	Elfn1	5	139907943	139974722	+	4172	protein_coding	leucine rich repeat and fibronectin type III, extracellular 1 [Source:MGI Symbol;Acc:MGI:2442479]	-
ENSMUSG00000026587	72.718	88.8024	326.681	427.068	80.7602	376.875	-2.22246	2.99986e-15	3.95339e-14	Astn1	1	158362273	158691781	+	9839	protein_coding	astrotactin 1 [Source:MGI Symbol;Acc:MGI:1098567]	-
ENSMUSG00000003992	206.792	197.585	569.384	645.667	202.189	607.525	-1.58768	3.01109e-15	3.96539e-14	Ssbp2	13	91460283	91703429	+	7985	protein_coding	single-stranded DNA binding protein 2 [Source:MGI Symbol;Acc:MGI:1914220]	-
ENSMUSG00000024302	243.151	258.637	673.663	864.265	250.894	768.964	-1.61623	3.03468e-15	3.99363e-14	Dtna	18	23415135	23659715	+	16930	protein_coding	dystrobrevin alpha [Source:MGI Symbol;Acc:MGI:106039]	-
ENSMUSG00000034311	244.287	323.019	51.6783	29.5403	283.653	40.6093	2.80991	3.0648e-15	4.03041e-14	Kif4	X	100625737	100727214	+	5514	protein_coding	kinesin family member 4 [Source:MGI Symbol;Acc:MGI:108389]	-
ENSMUSG00000090553	810.124	823.643	334.986	298.779	816.884	316.883	1.36687	3.1491e-15	4.13835e-14	Snrpe	1	133603871	133610291	-	1372	protein_coding	small nuclear ribonucleoprotein E [Source:MGI Symbol;Acc:MGI:98346]	-
ENSMUSG00000042485	890.796	889.134	326.681	221.13	889.965	273.905	1.70178	3.17738e-15	4.17255e-14	Mustn1	14	30879200	30881610	+	1236	protein_coding	musculoskeletal, embryonic nuclear protein 1 [Source:MGI Symbol;Acc:MGI:1913425]	-
ENSMUSG00000103567	76.1267	89.9125	330.372	458.297	83.0196	394.334	-2.24817	3.25351e-15	4.26837e-14	Pcdhga5	18	37694380	37841873	+	4664	protein_coding	protocadherin gamma subfamily A, 5 [Source:MGI Symbol;Acc:MGI:1935217]	-
ENSMUSG00000028633	4277.87	4175.93	2048.68	1517.53	4226.9	1783.1	1.2456	3.25493e-15	4.26837e-14	Ctps	4	120539868	120570276	-	3316	protein_coding	cytidine 5'-triphosphate synthase [Source:MGI Symbol;Acc:MGI:1858304]	-
ENSMUSG00000020758	323.823	209.796	31.3761	42.2004	266.809	36.7883	2.8551	3.33241e-15	4.36689e-14	Itgb4	11	115974709	116008412	+	7015	protein_coding	integrin beta 4 [Source:MGI Symbol;Acc:MGI:96613]	-
ENSMUSG00000030609	2932.58	2803.94	1484.83	1263.48	2868.26	1374.15	1.06199	3.38516e-15	4.43289e-14	Aen	7	78895854	78911209	+	5801	protein_coding	apoptosis enhancing nuclease [Source:MGI Symbol;Acc:MGI:1915298]	-
ENSMUSG00000036078	2292.89	2029.14	1055.71	1015.34	2161.01	1035.53	1.0614	3.52639e-15	4.61458e-14	Sigmar1	4	41738493	41756157	-	3136	protein_coding	sigma non-opioid intracellular receptor 1 [Source:MGI Symbol;Acc:MGI:1195268]	-
ENSMUSG00000028068	690.821	638.268	167.954	78.4928	664.544	123.224	2.43451	3.6289e-15	4.74206e-14	Iqgap3	3	88081971	88121048	+	11384	protein_coding	IQ motif containing GTPase activating protein 3 [Source:MGI Symbol;Acc:MGI:3028642]	-
ENSMUSG00000038252	1440.73	1345.36	587.841	427.912	1393.04	507.876	1.4567	3.63408e-15	4.74548e-14	Ncapd2	6	125168007	125191701	-	6267	protein_coding	non-SMC condensin I complex, subunit D2 [Source:MGI Symbol;Acc:MGI:1915548]	-
ENSMUSG00000035629	1083.95	1105.59	2284.92	3013.95	1094.77	2649.44	-1.27528	3.73942e-15	4.87962e-14	Rubcn	16	32821703	32877766	-	7478	protein_coding	RUN domain and cysteine-rich domain containing, Beclin 1-interacting protein [Source:MGI Symbol;Acc:MGI:1915160]	-
ENSMUSG00000051811	255.649	311.919	51.6783	26.1643	283.784	38.9213	2.87283	3.78346e-15	4.93362e-14	Cox6b2	7	4751792	4753094	-	1108	protein_coding	cytochrome c oxidase subunit 6B2 [Source:MGI Symbol;Acc:MGI:3044182]	-
ENSMUSG00000020661	648.781	632.717	1459.91	1348.73	640.749	1404.32	-1.1319	3.82274e-15	4.98135e-14	Dnmt3a	12	3806007	3914443	+	16642	protein_coding	DNA methyltransferase 3A [Source:MGI Symbol;Acc:MGI:1261827]	-
ENSMUSG00000052837	7542.22	7650.33	2535	3618.27	7596.28	3076.63	1.3037	3.91124e-15	5.09311e-14	Junb	8	84974484	84978718	-	2301	protein_coding	jun B proto-oncogene [Source:MGI Symbol;Acc:MGI:96647]	TF_bZIP
ENSMUSG00000024940	6382.14	5703.34	11320.3	13865.4	6042.74	12592.8	-1.0594	4.13483e-15	5.38049e-14	Ltbp3	19	5740904	5758532	+	5190	protein_coding	latent transforming growth factor beta binding protein 3 [Source:MGI Symbol;Acc:MGI:1101355]	-
ENSMUSG00000040818	349.956	367.42	860.997	918.281	358.688	889.639	-1.31057	4.14803e-15	5.3939e-14	Dennd6a	14	26573856	26634322	+	8343	protein_coding	DENN/MADD domain containing 6A [Source:MGI Symbol;Acc:MGI:2442980]	-
ENSMUSG00000031216	279.51	273.067	725.342	727.535	276.289	726.439	-1.39472	4.18329e-15	5.43594e-14	Stard8	X	99003248	99074728	+	5499	protein_coding	START domain containing 8 [Source:MGI Symbol;Acc:MGI:2448556]	-
ENSMUSG00000038299	1787.27	1489.66	730.879	663.391	1638.47	697.135	1.23307	4.27894e-15	5.55634e-14	Wdr36	18	32837225	32866420	+	3281	protein_coding	WD repeat domain 36 [Source:MGI Symbol;Acc:MGI:1917819]	-
ENSMUSG00000049553	1545.26	1505.2	743.798	692.087	1525.23	717.943	1.08737	4.34328e-15	5.63596e-14	Polr1a	6	71909053	71984935	+	11871	protein_coding	polymerase (RNA) I polypeptide A [Source:MGI Symbol;Acc:MGI:1096397]	-
ENSMUSG00000061104	1104.41	973.497	437.42	419.472	1038.95	428.446	1.27806	4.35061e-15	5.64154e-14	Sap18b	8	95825346	95826134	+	789	protein_coding	Sin3-associated polypeptide 18B [Source:MGI Symbol;Acc:MGI:3704317]	-
ENSMUSG00000041559	1779.32	1779.38	4939.89	3626.71	1779.35	4283.3	-1.26721	4.65297e-15	6.02521e-14	Fmod	1	134037254	134048277	+	3306	protein_coding	fibromodulin [Source:MGI Symbol;Acc:MGI:1328364]	-
ENSMUSG00000072944	135.21	123.213	2.76848	2.53203	129.212	2.65025	5.60972	4.98568e-15	6.45154e-14	Nup62cl	X	140006805	140062712	-	2234	protein_coding	nucleoporin 62 C-terminal like [Source:MGI Symbol;Acc:MGI:2685565]	-
ENSMUSG00000026281	1279.38	1179.96	559.233	533.413	1229.67	546.323	1.17061	5.03289e-15	6.50358e-14	Dtymk	1	93792576	93801934	-	2631	protein_coding	deoxythymidylate kinase [Source:MGI Symbol;Acc:MGI:108396]	-
ENSMUSG00000053040	14.7709	19.9805	199.331	160.362	17.3757	179.846	-3.36968	5.60854e-15	7.24241e-14	Aph1c	9	66814994	66834726	-	5205	protein_coding	aph1 homolog C, gamma secretase subunit [Source:MGI Symbol;Acc:MGI:1915568]	-
ENSMUSG00000019214	351.092	315.249	72.9033	39.6684	333.17	56.2859	2.5705	5.6748e-15	7.3229e-14	Chtf18	17	25718926	25727419	-	4584	protein_coding	CTF18, chromosome transmission fidelity factor 18 [Source:MGI Symbol;Acc:MGI:2384887]	-
ENSMUSG00000091086	911.248	993.477	392.201	312.283	952.363	352.242	1.43608	5.78889e-15	7.46494e-14	Rpl6l	10	111125851	111126721	+	871	processed_pseudogene	ribosomal protein L6-like [Source:MGI Symbol;Acc:MGI:3647789]	-
ENSMUSG00000021065	353.364	364.09	856.383	1025.47	358.727	940.927	-1.39153	5.91769e-15	7.62574e-14	Fut8	12	77238125	77476338	+	7902	protein_coding	fucosyltransferase 8 [Source:MGI Symbol;Acc:MGI:1858901]	-
ENSMUSG00000061024	1328.24	1244.34	597.992	567.174	1286.29	582.583	1.14288	5.92786e-15	7.63356e-14	Rrs1	1	9545408	9547455	+	2048	protein_coding	ribosome biogenesis regulator 1 [Source:MGI Symbol;Acc:MGI:1929721]	-
ENSMUSG00000031808	460.169	435.132	1014.19	1169.8	447.65	1091.99	-1.2869	6.29186e-15	8.09669e-14	Slc27a1	8	71568882	71587302	+	5835	protein_coding	solute carrier family 27 (fatty acid transporter), member 1 [Source:MGI Symbol;Acc:MGI:1347098]	-
ENSMUSG00000052102	580.608	447.342	1456.22	1266.01	513.975	1361.12	-1.40511	6.41595e-15	8.25066e-14	Gnpda1	18	38327558	38339003	-	2392	protein_coding	glucosamine-6-phosphate deaminase 1 [Source:MGI Symbol;Acc:MGI:1347054]	-
ENSMUSG00000028565	112.486	155.404	466.95	615.282	133.945	541.116	-2.01416	6.86094e-15	8.81072e-14	Nfia	4	97772734	98118874	+	10891	protein_coding	nuclear factor I/A [Source:MGI Symbol;Acc:MGI:108056]	CTF/NFI
ENSMUSG00000024790	981.694	974.607	419.886	343.512	978.15	381.699	1.3586	7.16273e-15	9.19192e-14	Sac3d1	19	6116004	6118586	-	1374	protein_coding	SAC3 domain containing 1 [Source:MGI Symbol;Acc:MGI:1913656]	-
ENSMUSG00000040907	118.167	57.7216	666.281	436.352	87.9442	551.317	-2.649	7.18619e-15	9.21567e-14	Atp1a3	7	24978167	25005958	-	5958	protein_coding	ATPase, Na+/K+ transporting, alpha 3 polypeptide [Source:MGI Symbol;Acc:MGI:88107]	-
ENSMUSG00000006127	466.986	448.452	1027.11	1185.83	457.719	1106.47	-1.27379	7.56947e-15	9.7005e-14	Inpp5k	11	75630988	75648871	+	5728	protein_coding	inositol polyphosphate 5-phosphatase K [Source:MGI Symbol;Acc:MGI:1194899]	-
ENSMUSG00000035455	254.513	284.168	58.1381	43.0444	269.34	50.5913	2.41574	7.60168e-15	9.73507e-14	Fignl1	11	11787431	11808962	-	4839	protein_coding	fidgetin-like 1 [Source:MGI Symbol;Acc:MGI:1890648]	-
ENSMUSG00000023088	3416.61	2879.42	1556.81	1431.44	3148.02	1494.12	1.07526	8.15133e-15	1.04246e-13	Abcc1	16	14361558	14475737	+	15092	protein_coding	ATP-binding cassette, sub-family C (CFTR/MRP), member 1 [Source:MGI Symbol;Acc:MGI:102676]	-
ENSMUSG00000075555	6.81732	3.33009	112.585	263.331	5.0737	187.958	-5.21629	8.32986e-15	1.06456e-13	Gm10863	15	79166041	79227524	+	1838	processed_transcript	predicted gene 10863 [Source:MGI Symbol;Acc:MGI:3641623]	-
ENSMUSG00000044562	247.696	251.977	47.0642	26.1643	249.836	36.6142	2.77677	8.4532e-15	1.07958e-13	Rasip1	7	45627488	45639093	+	3202	protein_coding	Ras interacting protein 1 [Source:MGI Symbol;Acc:MGI:1917153]	-
ENSMUSG00000049100	296.553	350.77	820.393	993.398	323.661	906.896	-1.48656	8.51912e-15	1.08725e-13	Pcdh10	3	45378398	45435623	+	15888	protein_coding	protocadherin 10 [Source:MGI Symbol;Acc:MGI:1338042]	-
ENSMUSG00000054074	23.8606	42.1812	216.864	292.027	33.0209	254.446	-2.94464	8.90175e-15	1.13531e-13	Skida1	2	18040676	18049051	-	4927	protein_coding	SKI/DACH domain containing 1 [Source:MGI Symbol;Acc:MGI:1919918]	-
ENSMUSG00000042745	2458.78	2316.63	949.589	1180.77	2387.71	1065.18	1.16398	8.91917e-15	1.13675e-13	Id1	2	152736251	152737410	+	1160	protein_coding	inhibitor of DNA binding 1 [Source:MGI Symbol;Acc:MGI:96396]	bHLH
ENSMUSG00000027947	90.8975	85.4723	359.902	340.135	88.1849	350.019	-1.98884	8.95535e-15	1.14039e-13	Il6ra	3	89864059	89913196	-	8642	protein_coding	interleukin 6 receptor, alpha [Source:MGI Symbol;Acc:MGI:105304]	-
ENSMUSG00000018451	31.8141	42.1812	219.633	250.671	36.9976	235.152	-2.66743	9.06693e-15	1.15242e-13	6330403K07Rik	11	71031941	71033513	-	1494	lincRNA	RIKEN cDNA 6330403K07 gene [Source:MGI Symbol;Acc:MGI:1918001]	-
ENSMUSG00000026944	1040.78	954.626	2037.6	2511.77	997.702	2274.69	-1.18929	9.12844e-15	1.15945e-13	Abca2	2	25428703	25448540	+	8346	protein_coding	ATP-binding cassette, sub-family A (ABC1), member 2 [Source:MGI Symbol;Acc:MGI:99606]	-
ENSMUSG00000022433	1913.39	1882.61	974.505	905.621	1898	940.063	1.01391	9.14871e-15	1.16123e-13	Csnk1e	15	79417856	79455566	-	6590	protein_coding	casein kinase 1, epsilon [Source:MGI Symbol;Acc:MGI:1351660]	-
ENSMUSG00000025227	115.894	120.993	397.738	441.417	118.444	419.577	-1.82493	9.4042e-15	1.19284e-13	Mfsd13a	19	46341121	46375252	+	2804	protein_coding	major facilitator superfamily domain containing 13a [Source:MGI Symbol;Acc:MGI:1922396]	-
ENSMUSG00000022124	359.045	455.112	1045.56	1064.29	407.079	1054.93	-1.37346	9.41946e-15	1.19397e-13	Fbxl3	14	103080239	103099566	-	5103	protein_coding	F-box and leucine-rich repeat protein 3 [Source:MGI Symbol;Acc:MGI:1354702]	-
ENSMUSG00000035929	473.803	531.705	161.495	121.537	502.754	141.516	1.83094	9.50138e-15	1.20353e-13	H2-Q4	17	35379617	35385290	+	2596	protein_coding	histocompatibility 2, Q region locus 4 [Source:MGI Symbol;Acc:MGI:95933]	-
ENSMUSG00000021294	176.114	193.145	25.8391	14.3481	184.63	20.0936	3.20793	9.60105e-15	1.21533e-13	Kif26a	12	112146208	112181747	+	6918	protein_coding	kinesin family member 26A [Source:MGI Symbol;Acc:MGI:2447072]	-
ENSMUSG00000010406	1331.65	1304.29	625.676	606.842	1317.97	616.259	1.09683	9.67617e-15	1.224e-13	Mrpl52	14	54426909	54429756	+	1109	protein_coding	mitochondrial ribosomal protein L52 [Source:MGI Symbol;Acc:MGI:1916086]	-
ENSMUSG00000007613	231.789	284.168	836.081	699.683	257.978	767.882	-1.57293	9.8252e-15	1.24201e-13	Tgfbr1	4	47353222	47414931	+	6534	protein_coding	transforming growth factor, beta receptor I [Source:MGI Symbol;Acc:MGI:98728]	-
ENSMUSG00000114277	293.145	257.527	60.9066	51.4845	275.336	56.1955	2.29431	1.00674e-14	1.27177e-13	Gm48583	13	60641790	60642009	+	220	processed_pseudogene	predicted gene, 48583 [Source:MGI Symbol;Acc:MGI:6098152]	-
ENSMUSG00000073725	1047.59	1053.42	2025.6	2267.85	1050.51	2146.73	-1.03123	1.062e-14	1.34065e-13	Lmbrd1	1	24678630	24766301	+	5960	protein_coding	LMBR1 domain containing 1 [Source:MGI Symbol;Acc:MGI:1915671]	-
ENSMUSG00000025499	2482.64	2316.63	1207.06	998.462	2399.64	1102.76	1.12214	1.06894e-14	1.34851e-13	Hras	7	141189105	141194005	-	3733	protein_coding	Harvey rat sarcoma virus oncogene [Source:MGI Symbol;Acc:MGI:96224]	-
ENSMUSG00000003500	1037.37	1026.78	464.182	436.352	1032.07	450.267	1.19701	1.07985e-14	1.36134e-13	Impdh1	6	29200434	29216364	-	3294	protein_coding	inosine monophosphate dehydrogenase 1 [Source:MGI Symbol;Acc:MGI:96567]	-
ENSMUSG00000028873	522.661	522.824	121.813	53.1725	522.743	87.4928	2.58329	1.16427e-14	1.46578e-13	Cdca8	4	124918465	124939311	-	5177	protein_coding	cell division cycle associated 8 [Source:MGI Symbol;Acc:MGI:1196274]	-
ENSMUSG00000033788	1823.63	1696.13	836.081	670.987	1759.88	753.534	1.22437	1.17122e-14	1.47354e-13	Dysf	6	84008590	84211060	+	8328	protein_coding	dysferlin [Source:MGI Symbol;Acc:MGI:1349385]	-
ENSMUSG00000042671	943.062	797.002	340.523	276.835	870.032	308.679	1.49586	1.20274e-14	1.51217e-13	Rgs8	1	153653025	153700323	+	9640	protein_coding	regulator of G-protein signaling 8 [Source:MGI Symbol;Acc:MGI:108408]	-
ENSMUSG00000035934	251.104	243.097	643.21	700.527	247.101	671.869	-1.44338	1.3236e-14	1.663e-13	Pknox2	9	36890982	37147407	-	10335	protein_coding	Pbx/knotted 1 homeobox 2 [Source:MGI Symbol;Acc:MGI:2445415]	Homeobox
ENSMUSG00000019842	443.126	390.731	120.89	86.9329	416.928	103.912	2.00686	1.42949e-14	1.79483e-13	Traf3ip2	10	39612934	39655307	+	3687	protein_coding	TRAF3 interacting protein 2 [Source:MGI Symbol;Acc:MGI:2143599]	-
ENSMUSG00000031667	808.988	782.571	1590.95	1746.25	795.78	1668.6	-1.06842	1.49792e-14	1.87694e-13	Aktip	8	91111784	91199976	-	7040	protein_coding	thymoma viral proto-oncogene 1 interacting protein [Source:MGI Symbol;Acc:MGI:3693832]	-
ENSMUSG00000035545	1191.89	1295.41	2392.89	2717.71	1243.65	2555.3	-1.03901	1.56127e-14	1.95501e-13	Leng8	7	4137039	4148177	+	6395	protein_coding	leukocyte receptor cluster (LRC) member 8 [Source:MGI Symbol;Acc:MGI:2142195]	-
ENSMUSG00000005580	140.891	109.893	444.802	448.169	125.392	446.486	-1.83279	1.614e-14	2.01968e-13	Adcy9	16	4287529	4420498	-	5197	protein_coding	adenylate cyclase 9 [Source:MGI Symbol;Acc:MGI:108450]	-
ENSMUSG00000022323	215.882	281.948	754.872	711.499	248.915	733.186	-1.55793	1.62154e-14	2.0277e-13	Rida	15	34484021	34495255	-	3192	protein_coding	reactive intermediate imine deaminase A homolog [Source:MGI Symbol;Acc:MGI:1095401]	-
ENSMUSG00000045382	209.064	200.916	723.496	565.486	204.99	644.491	-1.65215	1.6226e-14	2.0277e-13	Cxcr4	1	128588199	128592293	-	1808	protein_coding	chemokine (C-X-C motif) receptor 4 [Source:MGI Symbol;Acc:MGI:109563]	-
ENSMUSG00000084349	1381.64	1393.09	605.374	674.363	1387.37	639.869	1.11605	1.64417e-14	2.05328e-13	Rpl3-ps1	X	13202571	13203780	+	1210	processed_pseudogene	ribosomal protein L3, pseudogene 1 [Source:MGI Symbol;Acc:MGI:3644217]	-
ENSMUSG00000033965	645.373	659.358	1344.56	1481.24	652.365	1412.9	-1.11508	1.70414e-14	2.12532e-13	Slc16a2	X	103697414	103821983	-	4263	protein_coding	solute carrier family 16 (monocarboxylic acid transporters), member 2 [Source:MGI Symbol;Acc:MGI:1203732]	-
ENSMUSG00000079092	1757.73	553.905	0	0.844009	1155.82	0.422004	11.3566	1.78879e-14	2.2294e-13	Prl2c2	13	12996125	13005383	-	1090	protein_coding	prolactin family 2, subfamily c, member 2 [Source:MGI Symbol;Acc:MGI:97618]	-
ENSMUSG00000028211	653.326	843.623	1813.35	1745.41	748.475	1779.38	-1.24906	1.90068e-14	2.36567e-13	Trp53inp1	4	11156431	11174379	+	6475	protein_coding	transformation related protein 53 inducible nuclear protein 1 [Source:MGI Symbol;Acc:MGI:1926609]	-
ENSMUSG00000031538	2144.05	2346.6	4371.43	5670.89	2245.33	5021.16	-1.1612	1.92525e-14	2.39465e-13	Plat	8	22757727	22782844	+	6241	protein_coding	plasminogen activator, tissue [Source:MGI Symbol;Acc:MGI:97610]	-
ENSMUSG00000047963	454.488	462.883	142.115	149.39	458.685	145.752	1.6536	1.96851e-14	2.44682e-13	Stbd1	5	92603041	92606579	+	2221	protein_coding	starch binding domain 1 [Source:MGI Symbol;Acc:MGI:1261768]	-
ENSMUSG00000070044	1322.56	1179.96	565.693	555.358	1251.26	560.525	1.15853	1.98454e-14	2.4651e-13	Fam149a	8	45336717	45382291	-	5954	protein_coding	family with sequence similarity 149, member A [Source:MGI Symbol;Acc:MGI:2387177]	-
ENSMUSG00000021097	63.6283	74.372	286.076	351.108	69.0002	318.592	-2.20713	2.05663e-14	2.55293e-13	Clmn	12	104763117	104865076	-	12409	protein_coding	calmin [Source:MGI Symbol;Acc:MGI:2136957]	-
ENSMUSG00000027597	2501.96	2164.56	1125.85	1146.16	2333.26	1136.01	1.03826	2.1128e-14	2.62091e-13	Ahcy	2	155059310	155074497	-	2805	protein_coding	S-adenosylhomocysteine hydrolase [Source:MGI Symbol;Acc:MGI:87968]	-
ENSMUSG00000044026	96.5786	72.152	341.446	583.21	84.3653	462.328	-2.45551	2.15661e-14	2.67348e-13	Slc35g1	19	38395980	38405607	+	3471	protein_coding	solute carrier family 35, member G1 [Source:MGI Symbol;Acc:MGI:2444789]	-
ENSMUSG00000021904	190.885	176.495	8.30544	22.7882	183.69	15.5468	3.54951	2.34061e-14	2.89386e-13	Sema3g	14	31217860	31230352	+	4540	protein_coding	sema domain, immunoglobulin domain (Ig), short basic domain, secreted, (semaphorin) 3G [Source:MGI Symbol;Acc:MGI:3041242]	-
ENSMUSG00000073910	43.1763	44.4012	226.093	258.267	43.7888	242.18	-2.46774	2.51436e-14	3.10661e-13	Mob3b	4	34949074	35157484	-	6200	protein_coding	MOB kinase activator 3B [Source:MGI Symbol;Acc:MGI:2664539]	-
ENSMUSG00000009687	2547.4	2194.53	1136	914.061	2370.97	1025.03	1.21025	2.51857e-14	3.10975e-13	Fxyd5	7	31032722	31042481	-	4192	protein_coding	FXYD domain-containing ion transport regulator 5 [Source:MGI Symbol;Acc:MGI:1201785]	-
ENSMUSG00000004929	1612.3	1588.45	714.268	802.652	1600.37	758.46	1.07681	2.52143e-14	3.11121e-13	Thop1	10	81070035	81082559	+	5059	protein_coding	thimet oligopeptidase 1 [Source:MGI Symbol;Acc:MGI:1354165]	-
ENSMUSG00000037813	390.859	356.32	102.434	69.2087	373.59	85.8212	2.12511	2.53316e-14	3.12362e-13	D630003M21Rik	2	158182533	158229222	-	5104	protein_coding	RIKEN cDNA D630003M21 gene [Source:MGI Symbol;Acc:MGI:3606579]	-
ENSMUSG00000059430	18505.6	20452.3	1263.35	540.166	19479	901.758	4.43318	2.5485e-14	3.14045e-13	Actg2	6	83512905	83536265	-	1557	protein_coding	actin, gamma 2, smooth muscle, enteric [Source:MGI Symbol;Acc:MGI:104589]	-
ENSMUSG00000022537	52.2661	61.0517	253.777	340.979	56.6589	297.378	-2.39218	2.65263e-14	3.2666e-13	Tmem44	16	30511855	30550842	-	8893	protein_coding	transmembrane protein 44 [Source:MGI Symbol;Acc:MGI:1924489]	-
ENSMUSG00000068335	1366.87	1453.03	678.278	585.742	1409.95	632.01	1.15824	2.66534e-14	3.2779e-13	Dok1	6	83030934	83033471	-	1977	protein_coding	docking protein 1 [Source:MGI Symbol;Acc:MGI:893587]	-
ENSMUSG00000041688	1463.45	1289.86	629.368	625.41	1376.65	627.389	1.13368	2.73968e-14	3.3671e-13	Amot	X	145446425	145505181	-	8402	protein_coding	angiomotin [Source:MGI Symbol;Acc:MGI:108440]	-
ENSMUSG00000047786	21.5882	32.1909	219.633	189.058	26.8895	204.345	-2.92395	2.78665e-14	3.42258e-13	Lix1	17	17402672	17459387	+	3434	protein_coding	limb and CNS expressed 1 [Source:MGI Symbol;Acc:MGI:1913893]	-
ENSMUSG00000053175	772.629	763.701	245.472	136.729	768.165	191.101	2.00949	2.83917e-14	3.48478e-13	Bcl3	7	19808462	19822770	-	2475	protein_coding	B cell leukemia/lymphoma 3 [Source:MGI Symbol;Acc:MGI:88140]	-
ENSMUSG00000045273	131.801	198.695	14.7652	16.0362	165.248	15.4007	3.42265	2.8628e-14	3.51146e-13	Cenph	13	100759674	100775899	-	1784	protein_coding	centromere protein H [Source:MGI Symbol;Acc:MGI:1349448]	-
ENSMUSG00000049593	760.131	1016.79	0.922827	0	888.459	0.461413	10.9759	2.87936e-14	3.52944e-13	Lce1h	3	92763215	92765065	-	706	protein_coding	late cornified envelope 1H [Source:MGI Symbol;Acc:MGI:1914968]	-
ENSMUSG00000110686	811.261	723.74	296.227	304.687	767.5	300.457	1.35274	2.91379e-14	3.5693e-13	Gm45855	8	105585321	105586200	-	880	processed_pseudogene	predicted gene 45855 [Source:MGI Symbol;Acc:MGI:5804970]	-
ENSMUSG00000024732	821.487	873.594	354.365	288.651	847.54	321.508	1.39953	2.95064e-14	3.61206e-13	Ccdc86	19	10941481	10949266	-	5774	protein_coding	coiled-coil domain containing 86 [Source:MGI Symbol;Acc:MGI:1277220]	-
ENSMUSG00000026014	674.914	718.19	269.465	271.771	696.552	270.618	1.36398	3.09318e-14	3.77908e-13	Raph1	1	60482292	60567104	-	20498	protein_coding	Ras association (RalGDS/AF-6) and pleckstrin homology domains 1 [Source:MGI Symbol;Acc:MGI:1924550]	-
ENSMUSG00000032387	924.883	910.225	381.127	287.807	917.554	334.467	1.45721	3.09751e-14	3.7819e-13	Rbpms2	9	65629648	65660528	+	2506	protein_coding	RNA binding protein with multiple splicing 2 [Source:MGI Symbol;Acc:MGI:1919223]	-
ENSMUSG00000047562	387.451	344.109	0	0	365.78	0	11.1377	3.18592e-14	3.88728e-13	Mmp10	9	7502352	7510240	+	1722	protein_coding	matrix metallopeptidase 10 [Source:MGI Symbol;Acc:MGI:97007]	-
ENSMUSG00000021193	1638.43	1640.63	829.621	806.872	1639.53	818.247	1.00278	3.42015e-14	4.17034e-13	Pitrm1	13	6548149	6580515	+	4787	protein_coding	pitrilysin metallepetidase 1 [Source:MGI Symbol;Acc:MGI:1916867]	-
ENSMUSG00000095041	1839.54	2147.91	4785.78	3905.23	1993.72	4345.5	-1.12386	3.42453e-14	4.17295e-13	AC149090.1	JH584304.1	52190	59690	-	4238	protein_coding		-
ENSMUSG00000030255	323.823	485.083	1141.54	1309.06	404.453	1225.3	-1.59883	3.4359e-14	4.18406e-13	Sspn	6	145931641	145965223	+	4996	protein_coding	sarcospan [Source:MGI Symbol;Acc:MGI:1353511]	-
ENSMUSG00000056708	3818.83	4054.94	2129.88	1791.83	3936.89	1960.86	1.00588	3.59245e-14	4.36898e-13	Ier5	1	155096361	155099636	-	3276	protein_coding	immediate early response 5 [Source:MGI Symbol;Acc:MGI:1337072]	-
ENSMUSG00000052942	231.789	229.776	600.76	719.939	230.783	660.35	-1.51716	3.72553e-14	4.5249e-13	Glis3	19	28258851	28680077	-	8842	protein_coding	GLIS family zinc finger 3 [Source:MGI Symbol;Acc:MGI:2444289]	zf-C2H2
ENSMUSG00000098112	86.3527	69.9319	378.359	307.219	78.1423	342.789	-2.13319	3.74989e-14	4.55151e-13	Bin2	15	100641077	100669553	-	2530	protein_coding	bridging integrator 2 [Source:MGI Symbol;Acc:MGI:3611448]	-
ENSMUSG00000003344	905.567	813.652	1737.68	1802.8	859.61	1770.24	-1.04238	3.76222e-14	4.5635e-13	Btbd2	10	80642617	80657071	-	3586	protein_coding	BTB (POZ) domain containing 2 [Source:MGI Symbol;Acc:MGI:1933831]	-
ENSMUSG00000033715	76.1267	118.773	516.783	385.712	97.45	451.247	-2.20976	3.97747e-14	4.81517e-13	Akr1c14	13	4049011	4090688	+	3239	protein_coding	aldo-keto reductase family 1, member C14 [Source:MGI Symbol;Acc:MGI:2145458]	-
ENSMUSG00000044254	129.529	104.343	4.61413	3.37603	116.936	3.99508	4.87841	4.09249e-14	4.95119e-13	Pcsk9	4	106442329	106464329	-	3521	protein_coding	proprotein convertase subtilisin/kexin type 9 [Source:MGI Symbol;Acc:MGI:2140260]	-
ENSMUSG00000024208	1599.8	1418.62	721.65	681.115	1509.21	701.383	1.10566	4.13087e-14	4.99438e-13	Uqcc2	17	27122663	27133916	-	837	protein_coding	ubiquinol-cytochrome c reductase complex assembly factor 2 [Source:MGI Symbol;Acc:MGI:1914517]	-
ENSMUSG00000021709	345.411	305.258	799.168	1022.94	325.335	911.053	-1.48623	4.20132e-14	5.07626e-13	Erbin	13	103818787	103920514	-	7939	protein_coding	Erbb2 interacting protein [Source:MGI Symbol;Acc:MGI:1890169]	-
ENSMUSG00000022790	179.523	190.925	517.706	649.043	185.224	583.374	-1.65555	4.22778e-14	5.10491e-13	Igsf11	16	38892671	39027159	+	4493	protein_coding	immunoglobulin superfamily, member 11 [Source:MGI Symbol;Acc:MGI:2388477]	-
ENSMUSG00000040732	187.476	251.977	34.1446	16.8802	219.727	25.5124	3.1145	4.2929e-14	5.18018e-13	Erg	16	95359169	95586593	-	3466	protein_coding	ETS transcription factor [Source:MGI Symbol;Acc:MGI:95415]	ETS
ENSMUSG00000021379	160.207	188.705	524.166	534.257	174.456	529.212	-1.60067	4.3813e-14	5.27999e-13	Id4	13	48261228	48266026	+	3849	protein_coding	inhibitor of DNA binding 4 [Source:MGI Symbol;Acc:MGI:99414]	bHLH
ENSMUSG00000037259	20.4519	15.5404	155.035	186.526	17.9962	170.78	-3.24811	4.46518e-14	5.37759e-13	Dzank1	2	144470557	144527414	-	8262	protein_coding	double zinc ribbon and ankyrin repeat domains 1 [Source:MGI Symbol;Acc:MGI:2139080]	-
ENSMUSG00000026317	774.902	748.161	1525.43	1579.14	761.531	1552.29	-1.02754	4.56885e-14	5.49889e-13	Cln8	8	14881335	14901720	+	7606	protein_coding	ceroid-lipofuscinosis, neuronal 8 [Source:MGI Symbol;Acc:MGI:1349447]	-
ENSMUSG00000036611	43.1763	27.7508	232.552	223.662	35.4635	228.107	-2.68675	4.60938e-14	5.54049e-13	Eepd1	9	25481547	25604110	+	2935	protein_coding	endonuclease/exonuclease/phosphatase family domain containing 1 [Source:MGI Symbol;Acc:MGI:1914734]	-
ENSMUSG00000047867	187.476	209.796	31.3761	16.0362	198.636	23.7061	3.07504	4.66208e-14	5.60022e-13	Gimap6	6	48701582	48708225	-	3496	protein_coding	GTPase, IMAP family member 6 [Source:MGI Symbol;Acc:MGI:1918876]	-
ENSMUSG00000039911	1716.83	1434.16	717.959	604.31	1575.49	661.135	1.25325	4.8037e-14	5.76661e-13	Spsb1	4	149896283	149955043	-	4396	protein_coding	splA/ryanodine receptor domain and SOCS box containing 1 [Source:MGI Symbol;Acc:MGI:1921896]	-
ENSMUSG00000024411	226.108	441.792	1255.97	1380.8	333.95	1318.38	-1.9806	5.22313e-14	6.26607e-13	Aqp4	18	15389394	15403684	-	5082	protein_coding	aquaporin 4 [Source:MGI Symbol;Acc:MGI:107387]	-
ENSMUSG00000041025	1569.12	1507.42	750.258	619.502	1538.27	684.88	1.16803	5.37655e-14	6.44596e-13	Iffo2	4	139530548	139620382	+	6216	protein_coding	intermediate filament family orphan 2 [Source:MGI Symbol;Acc:MGI:2140675]	-
ENSMUSG00000040188	1145.31	993.477	2131.73	2239.15	1069.39	2185.44	-1.03134	6.04756e-14	7.2318e-13	Scamp2	9	57560943	57588795	+	3238	protein_coding	secretory carrier membrane protein 2 [Source:MGI Symbol;Acc:MGI:1346518]	-
ENSMUSG00000024312	1074.86	949.076	442.034	424.536	1011.97	433.285	1.22388	6.38225e-14	7.62104e-13	Wdr46	17	33940660	33949695	+	2442	protein_coding	WD repeat domain 46 [Source:MGI Symbol;Acc:MGI:1931871]	-
ENSMUSG00000027238	64.7645	73.262	278.694	417.784	69.0133	348.239	-2.33564	6.38536e-14	7.62104e-13	Frmd5	2	121545529	121807087	-	7546	protein_coding	FERM domain containing 5 [Source:MGI Symbol;Acc:MGI:2442557]	-
ENSMUSG00000032185	1740.69	1581.79	774.252	827.972	1661.24	801.112	1.05188	6.50518e-14	7.75409e-13	Carm1	9	21546894	21592623	+	4852	protein_coding	coactivator-associated arginine methyltransferase 1 [Source:MGI Symbol;Acc:MGI:1913208]	-
ENSMUSG00000028675	785.128	980.157	2084.67	1903.24	882.642	1993.95	-1.17542	6.55799e-14	7.81203e-13	Pnrc2	4	135870918	135873850	-	2213	protein_coding	proline-rich nuclear receptor coactivator 2 [Source:MGI Symbol;Acc:MGI:106512]	-
ENSMUSG00000054720	2512.18	2609.68	1005.88	1291.33	2560.93	1148.61	1.15627	6.61493e-14	7.87482e-13	Lrrc8c	5	105519388	105613018	+	7654	protein_coding	leucine rich repeat containing 8 family, member C [Source:MGI Symbol;Acc:MGI:2140839]	-
ENSMUSG00000031442	251.104	259.747	53.5239	56.5486	255.426	55.0363	2.21389	6.65026e-14	7.91181e-13	Mcf2l	8	12873806	13020905	+	12760	protein_coding	mcf.2 transforming sequence-like [Source:MGI Symbol;Acc:MGI:103263]	-
ENSMUSG00000039748	170.433	189.815	27.6848	22.7882	180.124	25.2365	2.83814	6.74368e-14	8.01783e-13	Exo1	1	175880581	175913489	+	8422	protein_coding	exonuclease 1 [Source:MGI Symbol;Acc:MGI:1349427]	-
ENSMUSG00000035521	360.182	376.3	858.229	876.925	368.241	867.577	-1.23632	6.74938e-14	8.01947e-13	Gnptg	17	25233331	25240124	-	2249	protein_coding	N-acetylglucosamine-1-phosphotransferase, gamma subunit [Source:MGI Symbol;Acc:MGI:2147006]	-
ENSMUSG00000028069	460.169	481.753	145.807	161.206	470.961	153.506	1.61658	6.78502e-14	8.05667e-13	Gpatch4	3	88043108	88055993	+	2447	protein_coding	G patch domain containing 4 [Source:MGI Symbol;Acc:MGI:1913864]	-
ENSMUSG00000040584	288.6	306.368	67.3663	75.9608	297.484	71.6636	2.05238	6.84489e-14	8.12258e-13	Abcb1a	5	8660077	8748575	+	5480	protein_coding	ATP-binding cassette, sub-family B (MDR/TAP), member 1A [Source:MGI Symbol;Acc:MGI:97570]	-
ENSMUSG00000031239	1096.45	992.367	2164.95	2928.71	1044.41	2546.83	-1.28632	6.87834e-14	8.15706e-13	Itm2a	X	107397099	107403376	-	1744	protein_coding	integral membrane protein 2A [Source:MGI Symbol;Acc:MGI:107706]	-
ENSMUSG00000046432	5057.31	4570	2237.85	1503.18	4813.65	1870.52	1.36405	7.05791e-14	8.36468e-13	Bex3	X	136270253	136271978	+	973	protein_coding	brain expressed X-linked 3 [Source:MGI Symbol;Acc:MGI:1338016]	-
ENSMUSG00000020593	318.141	287.498	734.57	850.761	302.82	792.665	-1.38878	7.12483e-14	8.43862e-13	Lpin1	12	16535669	16610966	-	9665	protein_coding	lipin 1 [Source:MGI Symbol;Acc:MGI:1891340]	-
ENSMUSG00000076437	754.45	664.908	271.311	206.782	709.679	239.047	1.57124	7.15961e-14	8.4744e-13	Selenoh	2	84669215	84670770	-	1131	protein_coding	selenoprotein H [Source:MGI Symbol;Acc:MGI:1919907]	-
ENSMUSG00000053141	82.944	87.6924	327.603	332.539	85.3182	330.071	-1.95174	7.19664e-14	8.51271e-13	Ptprt	2	161521990	162661147	-	12611	protein_coding	protein tyrosine phosphatase, receptor type, T [Source:MGI Symbol;Acc:MGI:1321152]	-
ENSMUSG00000038384	457.896	396.281	978.196	1167.26	427.089	1072.73	-1.32921	7.20112e-14	8.51271e-13	Setd1b	5	123142193	123168629	+	12068	protein_coding	SET domain containing 1B [Source:MGI Symbol;Acc:MGI:2652820]	-
ENSMUSG00000020894	851.028	760.371	1644.48	1969.07	805.7	1806.77	-1.16546	7.35503e-14	8.6836e-13	Vamp2	11	69088490	69092384	+	3809	protein_coding	vesicle-associated membrane protein 2 [Source:MGI Symbol;Acc:MGI:1313277]	-
ENSMUSG00000049439	1274.84	1181.07	580.458	559.578	1227.96	570.018	1.10729	7.52955e-14	8.88401e-13	Cyp20a1	1	60343323	60388060	+	2286	protein_coding	cytochrome P450, family 20, subfamily a, polypeptide 1 [Source:MGI Symbol;Acc:MGI:1925201]	-
ENSMUSG00000028048	1892.94	1784.93	944.052	826.284	1838.94	885.168	1.05525	7.58283e-14	8.94119e-13	Gba	3	89202928	89208966	+	2559	protein_coding	glucosidase, beta, acid [Source:MGI Symbol;Acc:MGI:95665]	-
ENSMUSG00000041219	506.754	546.135	188.257	152.766	526.444	170.511	1.62791	7.68613e-14	9.05726e-13	Arhgap11a	2	113831492	113848661	-	5332	protein_coding	Rho GTPase activating protein 11A [Source:MGI Symbol;Acc:MGI:2444300]	-
ENSMUSG00000036103	978.285	1034.55	1941.63	2265.32	1006.42	2103.47	-1.06372	7.80633e-14	9.18726e-13	Colec12	18	9707648	9877995	+	3322	protein_coding	collectin sub-family member 12 [Source:MGI Symbol;Acc:MGI:2152907]	-
ENSMUSG00000036036	351.092	405.161	86.7457	110.565	378.126	98.6554	1.93656	8.5263e-14	1.00219e-12	Zfp57	17	37001163	37010635	+	3786	protein_coding	zinc finger protein 57 [Source:MGI Symbol;Acc:MGI:99204]	zf-C2H2
ENSMUSG00000022150	2045.19	1676.15	4795.93	3772.72	1860.67	4284.32	-1.2032	8.58223e-14	1.00749e-12	Dab2	15	6299788	6440712	+	7342	protein_coding	disabled 2, mitogen-responsive phosphoprotein [Source:MGI Symbol;Acc:MGI:109175]	-
ENSMUSG00000019810	668.097	619.397	1535.58	1325.94	643.747	1430.76	-1.15204	8.78577e-14	1.03073e-12	Fuca2	10	13499540	13519035	+	6161	protein_coding	fucosidase, alpha-L- 2, plasma [Source:MGI Symbol;Acc:MGI:1914098]	-
ENSMUSG00000029636	303.371	339.669	788.094	800.964	321.52	794.529	-1.30503	9.00454e-14	1.05573e-12	Wasf3	5	146384985	146473615	+	5196	protein_coding	WAS protein family, member 3 [Source:MGI Symbol;Acc:MGI:2658986]	-
ENSMUSG00000041360	1344.15	1307.62	642.287	640.603	1325.88	641.445	1.04755	9.11423e-14	1.06792e-12	Pum3	19	27388702	27429820	-	3462	protein_coding	pumilio RNA-binding family member 3 [Source:MGI Symbol;Acc:MGI:106253]	-
ENSMUSG00000020739	1007.83	1046.76	476.179	437.196	1027.29	456.688	1.17003	9.47409e-14	1.10869e-12	Nup85	11	115564434	115583985	+	3385	protein_coding	nucleoporin 85 [Source:MGI Symbol;Acc:MGI:3046173]	-
ENSMUSG00000020604	81.8078	79.9222	321.144	314.815	80.865	317.979	-1.97535	9.92067e-14	1.15949e-12	Arsg	11	109473374	109573330	+	3906	protein_coding	arylsulfatase G [Source:MGI Symbol;Acc:MGI:1921258]	-
ENSMUSG00000050395	199.975	248.647	1.84565	0	224.311	0.922827	7.98785	1.0122e-13	1.18228e-12	Tnfsf15	4	63727084	63745113	-	3347	protein_coding	tumor necrosis factor (ligand) superfamily, member 15 [Source:MGI Symbol;Acc:MGI:2180140]	-
ENSMUSG00000034947	363.59	356.32	956.971	822.064	359.955	889.518	-1.30489	1.02982e-13	1.2021e-12	Tmem106a	11	101582242	101591788	+	3138	protein_coding	transmembrane protein 106A [Source:MGI Symbol;Acc:MGI:1922056]	-
ENSMUSG00000049932	1566.85	1516.3	778.866	758.764	1541.57	768.815	1.00378	1.06938e-13	1.2475e-12	H2afx	9	44334694	44336077	+	1384	protein_coding	H2A histone family, member X [Source:MGI Symbol;Acc:MGI:102688]	-
ENSMUSG00000015533	301.098	390.731	57.2153	86.0889	345.914	71.6521	2.26828	1.08423e-13	1.26403e-12	Itga2	13	114833081	114932100	-	7133	protein_coding	integrin alpha 2 [Source:MGI Symbol;Acc:MGI:96600]	-
ENSMUSG00000002014	2984.85	2586.37	1445.15	1324.25	2785.61	1384.7	1.00857	1.09181e-13	1.27128e-12	Ssr4	X	73787028	73790830	+	3096	protein_coding	signal sequence receptor, delta [Source:MGI Symbol;Acc:MGI:1099464]	-
ENSMUSG00000004996	678.323	631.607	257.469	208.47	654.965	232.969	1.49248	1.13819e-13	1.32444e-12	Mri1	8	84249906	84257326	-	3273	protein_coding	methylthioribose-1-phosphate isomerase 1 [Source:MGI Symbol;Acc:MGI:1915123]	-
ENSMUSG00000037465	1188.49	1272.09	544.468	591.65	1230.29	568.059	1.11456	1.15591e-13	1.34255e-12	Klf10	15	38291463	38300706	-	4179	protein_coding	Kruppel-like factor 10 [Source:MGI Symbol;Acc:MGI:1101353]	zf-C2H2
ENSMUSG00000038481	239.742	279.728	706.885	1112.4	259.735	909.644	-1.8086	1.18018e-13	1.36902e-12	Cdk19	10	40339564	40483818	+	5846	protein_coding	cyclin-dependent kinase 19 [Source:MGI Symbol;Acc:MGI:1925584]	-
ENSMUSG00000034940	491.983	451.782	1025.26	1117.47	471.883	1071.36	-1.18328	1.18141e-13	1.3696e-12	Synrg	11	83964428	84044578	+	8744	protein_coding	synergin, gamma [Source:MGI Symbol;Acc:MGI:1354742]	-
ENSMUSG00000015202	199.975	174.275	522.32	581.522	187.125	551.921	-1.56105	1.18613e-13	1.37421e-12	Cnksr3	10	7119063	7212237	-	3837	protein_coding	Cnksr family member 3 [Source:MGI Symbol;Acc:MGI:2674130]	-
ENSMUSG00000041453	1557.76	1671.71	528.78	733.444	1614.73	631.112	1.35446	1.20067e-13	1.3902e-12	Rpl21	5	146832890	146837032	+	3400	protein_coding	ribosomal protein L21 [Source:MGI Symbol;Acc:MGI:1278340]	-
ENSMUSG00000018395	265.875	345.219	812.087	838.945	305.547	825.516	-1.43355	1.21795e-13	1.40932e-12	Kif3a	11	53567379	53601967	+	3586	protein_coding	kinesin family member 3A [Source:MGI Symbol;Acc:MGI:107689]	-
ENSMUSG00000036913	5.6811	4.44012	103.357	192.434	5.06061	147.895	-4.87173	1.24557e-13	1.43949e-12	Trim67	8	124793092	124834713	+	8744	protein_coding	tripartite motif-containing 67 [Source:MGI Symbol;Acc:MGI:3045323]	-
ENSMUSG00000053192	1103.27	996.807	477.101	412.72	1050.04	444.911	1.23945	1.28185e-13	1.48015e-12	Mllt11	3	95219135	95232171	-	2385	protein_coding	myeloid/lymphoid or mixed-lineage leukemia; translocated to, 11 [Source:MGI Symbol;Acc:MGI:1929671]	-
ENSMUSG00000020331	168.16	186.485	565.693	497.121	177.323	531.407	-1.58286	1.28234e-13	1.48015e-12	Hcn2	10	79716634	79736108	+	3195	protein_coding	hyperpolarization-activated, cyclic nucleotide-gated K+ 2 [Source:MGI Symbol;Acc:MGI:1298210]	-
ENSMUSG00000060950	593.107	710.419	234.398	238.01	651.763	236.204	1.46437	1.30044e-13	1.50011e-12	Trmt61a	12	111678105	111683902	+	2433	protein_coding	tRNA methyltransferase 61A [Source:MGI Symbol;Acc:MGI:2443487]	-
ENSMUSG00000030588	1118.04	1104.48	527.857	504.717	1111.26	516.287	1.10616	1.32846e-13	1.53147e-12	Yif1b	7	29238329	29247597	+	1363	protein_coding	Yip1 interacting factor homolog B (S. cerevisiae) [Source:MGI Symbol;Acc:MGI:1924504]	-
ENSMUSG00000021823	9302.23	9489.65	5184.44	4077.41	9395.94	4630.92	1.0209	1.33862e-13	1.54223e-12	Vcl	14	20929398	21033676	+	8191	protein_coding	vinculin [Source:MGI Symbol;Acc:MGI:98927]	-
ENSMUSG00000028792	1424.82	1461.91	720.728	622.878	1443.36	671.803	1.1039	1.34112e-13	1.54415e-12	Ak2	4	128991958	129011529	+	2140	protein_coding	adenylate kinase 2 [Source:MGI Symbol;Acc:MGI:87978]	-
ENSMUSG00000075273	129.529	113.223	395.893	422.848	121.376	409.37	-1.75446	1.36191e-13	1.56712e-12	Ttc30b	2	75935849	75938585	-	2737	protein_coding	tetratricopeptide repeat domain 30B [Source:MGI Symbol;Acc:MGI:1919671]	-
ENSMUSG00000073678	56.811	64.3818	279.616	266.707	60.5964	273.162	-2.17191	1.38658e-13	1.59453e-12	Pgap1	1	54472994	54557684	-	16611	protein_coding	post-GPI attachment to proteins 1 [Source:MGI Symbol;Acc:MGI:2443342]	-
ENSMUSG00000040857	2249.71	2212.29	968.968	1168.11	2231	1068.54	1.06155	1.39324e-13	1.60119e-12	Erf	7	25242561	25250761	-	3607	protein_coding	Ets2 repressor factor [Source:MGI Symbol;Acc:MGI:109637]	ETS
ENSMUSG00000050295	1462.31	1772.72	3188.37	3432.58	1617.52	3310.47	-1.03321	1.49375e-13	1.71564e-12	Foxc1	13	31806633	31812476	+	5844	protein_coding	forkhead box C1 [Source:MGI Symbol;Acc:MGI:1347466]	Fork
ENSMUSG00000022528	1619.11	1657.28	837.927	724.159	1638.19	781.043	1.06916	1.5148e-13	1.73768e-12	Hes1	16	30064384	30067796	+	2037	protein_coding	hes family bHLH transcription factor 1 [Source:MGI Symbol;Acc:MGI:104853]	bHLH
ENSMUSG00000023505	541.977	503.954	131.964	58.2366	522.965	95.1004	2.46324	1.53393e-13	1.75813e-12	Cdca3	6	124829547	124833701	+	2866	protein_coding	cell division cycle associated 3 [Source:MGI Symbol;Acc:MGI:1315198]	-
ENSMUSG00000028351	321.55	348.55	82.1316	95.373	335.05	88.7523	1.91526	1.53453e-13	1.75813e-12	Brinp1	4	68761514	68954397	-	6181	protein_coding	bone morphogenic protein/retinoic acid inducible neural specific 1 [Source:MGI Symbol;Acc:MGI:1928478]	-
ENSMUSG00000046709	39.7677	76.5921	319.298	325.787	58.1799	322.543	-2.46928	1.56021e-13	1.78427e-12	Mapk10	5	102907948	103211334	-	11130	protein_coding	mitogen-activated protein kinase 10 [Source:MGI Symbol;Acc:MGI:1346863]	-
ENSMUSG00000079227	111.349	154.294	11.0739	8.44009	132.822	9.757	3.77192	1.56661e-13	1.79048e-12	Ccr5	9	124121543	124147699	+	8434	protein_coding	chemokine (C-C motif) receptor 5 [Source:MGI Symbol;Acc:MGI:107182]	-
ENSMUSG00000023886	668.097	630.497	1607.56	1331.85	649.297	1469.7	-1.17833	1.61145e-13	1.83926e-12	Smoc2	17	14279506	14404790	+	6951	protein_coding	SPARC related modular calcium binding 2 [Source:MGI Symbol;Acc:MGI:1929881]	-
ENSMUSG00000116657	111.349	114.333	3.69131	1.68802	112.841	2.68966	5.40986	1.61883e-13	1.84563e-12	AC127341.3	17	27545707	27556518	-	10812	antisense	novel transcript	-
ENSMUSG00000033767	177.25	154.294	487.252	508.937	165.772	498.095	-1.58766	1.63354e-13	1.86011e-12	Tmem131l	3	83897655	84040175	-	11726	protein_coding	transmembrane 131 like [Source:MGI Symbol;Acc:MGI:2443399]	-
ENSMUSG00000042115	1029.41	1045.65	2105.89	2887.35	1037.53	2496.62	-1.26707	1.65126e-13	1.87914e-12	Klhdc8a	1	132298626	132307357	+	4269	protein_coding	kelch domain containing 8A [Source:MGI Symbol;Acc:MGI:2442630]	-
ENSMUSG00000041609	162.479	158.734	472.487	481.929	160.607	477.208	-1.5712	1.68714e-13	1.9188e-12	Bicdl1	5	115648175	115731621	-	6157	protein_coding	BICD family like cargo adaptor 1 [Source:MGI Symbol;Acc:MGI:1922915]	-
ENSMUSG00000023411	973.74	995.697	456.799	413.564	984.719	435.182	1.17862	1.69144e-13	1.92251e-12	Nfatc4	14	55823144	55833943	+	5808	protein_coding	nuclear factor of activated T cells, cytoplasmic, calcineurin dependent 4 [Source:MGI Symbol;Acc:MGI:1920431]	RHD
ENSMUSG00000041117	449.943	510.614	165.186	138.417	480.278	151.802	1.66305	1.74988e-13	1.9865e-12	Ccdc8	7	16992708	16997516	+	4809	protein_coding	coiled-coil domain containing 8 [Source:MGI Symbol;Acc:MGI:3612184]	-
ENSMUSG00000027375	82.944	92.1325	340.523	794.212	87.5383	567.368	-2.69682	1.76487e-13	2.00231e-12	Mal	2	127633226	127656695	-	2778	protein_coding	myelin and lymphocyte protein, T cell differentiation protein [Source:MGI Symbol;Acc:MGI:892970]	-
ENSMUSG00000029036	1141.9	1192.17	559.233	539.322	1167.04	549.277	1.08745	1.7784e-13	2.01642e-12	Atad3a	4	155740641	155761093	-	3765	protein_coding	ATPase family, AAA domain containing 3A [Source:MGI Symbol;Acc:MGI:1919214]	-
ENSMUSG00000020897	510.162	446.232	126.427	62.4566	478.197	94.4419	2.34396	1.89176e-13	2.14365e-12	Aurkb	11	69045647	69051664	+	2946	protein_coding	aurora kinase B [Source:MGI Symbol;Acc:MGI:107168]	-
ENSMUSG00000063275	438.581	571.666	159.649	123.225	505.123	141.437	1.83827	1.90389e-13	2.15608e-12	Hacd1	2	13850282	14056135	-	2118	protein_coding	3-hydroxyacyl-CoA dehydratase 1 [Source:MGI Symbol;Acc:MGI:1353592]	-
ENSMUSG00000068396	696.502	325.239	65.5207	94.529	510.871	80.0248	2.67232	1.93062e-13	2.18502e-12	Rpl34-ps1	6	71124610	71124963	+	354	processed_pseudogene	ribosomal protein L34, pseudogene 1 [Source:MGI Symbol;Acc:MGI:3704270]	-
ENSMUSG00000064115	67.0369	69.9319	268.543	394.152	68.4844	331.347	-2.27522	1.94624e-13	2.20135e-12	Cadm2	16	66655421	67620908	-	9809	protein_coding	cell adhesion molecule 2 [Source:MGI Symbol;Acc:MGI:2442722]	-
ENSMUSG00000079658	1777.05	1769.39	930.209	822.064	1773.22	876.137	1.01756	2.03059e-13	2.29397e-12	Eloc	1	16641725	16657042	-	3026	protein_coding	elongin C [Source:MGI Symbol;Acc:MGI:1915173]	-
ENSMUSG00000029337	7.95354	3.33009	98.7425	255.735	5.64181	177.239	-4.97886	2.12324e-13	2.39664e-12	Fgf5	5	98254184	98277030	+	2501	protein_coding	fibroblast growth factor 5 [Source:MGI Symbol;Acc:MGI:95519]	-
ENSMUSG00000035443	1385.05	1239.9	625.676	534.257	1312.48	579.967	1.17879	2.12976e-13	2.40163e-12	Thyn1	9	26999710	27007336	+	2813	protein_coding	thymocyte nuclear protein 1 [Source:MGI Symbol;Acc:MGI:1925112]	-
ENSMUSG00000054499	176.114	207.576	527.857	634.694	191.845	581.276	-1.59939	2.1315e-13	2.40214e-12	Dedd2	7	25199915	25220615	-	5981	protein_coding	death effector domain-containing DNA binding protein 2 [Source:MGI Symbol;Acc:MGI:1914629]	-
ENSMUSG00000027332	629.466	626.057	1274.42	1511.62	627.761	1393.02	-1.15025	2.2411e-13	2.52221e-12	Ivd	2	118861954	118882909	+	5505	protein_coding	isovaleryl coenzyme A dehydrogenase [Source:MGI Symbol;Acc:MGI:1929242]	-
ENSMUSG00000024810	217.018	241.987	613.68	901.401	229.502	757.54	-1.72323	2.33143e-13	2.61793e-12	Il33	19	29925114	29960718	+	2886	protein_coding	interleukin 33 [Source:MGI Symbol;Acc:MGI:1924375]	-
ENSMUSG00000071669	64.7645	48.8413	263.928	273.459	56.8029	268.694	-2.2429	2.49121e-13	2.79566e-12	Snx29	16	11322908	11755472	+	6435	protein_coding	sorting nexin 29 [Source:MGI Symbol;Acc:MGI:1921728]	-
ENSMUSG00000011752	10825.9	9459.68	5477.9	4377.03	10142.8	4927.46	1.04166	2.63003e-13	2.94611e-12	Pgam1	19	41911871	41918664	+	1831	protein_coding	phosphoglycerate mutase 1 [Source:MGI Symbol;Acc:MGI:97552]	-
ENSMUSG00000027765	14.7709	21.0906	148.575	181.462	17.9307	165.018	-3.20113	2.70718e-13	3.03071e-12	P2ry1	3	61002795	61008982	+	4291	protein_coding	purinergic receptor P2Y, G-protein coupled 1 [Source:MGI Symbol;Acc:MGI:105049]	-
ENSMUSG00000045763	5090.26	5666.71	2864.45	2256.88	5378.48	2560.67	1.07095	2.75336e-13	3.07869e-12	Basp1	15	25363277	25413764	-	2009	protein_coding	brain abundant, membrane attached signal protein 1 [Source:MGI Symbol;Acc:MGI:1917600]	-
ENSMUSG00000060924	51.1299	38.8511	215.941	354.484	44.9905	285.213	-2.66602	3.07459e-13	3.43375e-12	Csmd1	8	15892537	17535586	-	19030	protein_coding	CUB and Sushi multiple domains 1 [Source:MGI Symbol;Acc:MGI:2137383]	-
ENSMUSG00000029291	277.238	283.058	674.586	725.003	280.148	699.795	-1.32091	3.09028e-13	3.44921e-12	Rufy3	5	88565040	88651392	+	10214	protein_coding	RUN and FYVE domain containing 3 [Source:MGI Symbol;Acc:MGI:106484]	-
ENSMUSG00000025789	101.124	155.404	503.863	457.453	128.264	480.658	-1.90484	3.09709e-13	3.45473e-12	St8sia2	7	73939119	74013690	-	5384	protein_coding	ST8 alpha-N-acetyl-neuraminide alpha-2,8-sialyltransferase 2 [Source:MGI Symbol;Acc:MGI:106020]	-
ENSMUSG00000042354	848.756	1042.32	386.664	379.804	945.537	383.234	1.30313	3.18263e-13	3.54284e-12	Gnl3	14	31012433	31019152	-	6101	protein_coding	guanine nucleotide binding protein-like 3 (nucleolar) [Source:MGI Symbol;Acc:MGI:1353651]	-
ENSMUSG00000030220	2868.95	2217.84	1081.55	732.6	2543.4	907.076	1.48801	3.1837e-13	3.54284e-12	Arhgdib	6	136923655	136941899	-	1707	protein_coding	Rho, GDP dissociation inhibitor (GDI) beta [Source:MGI Symbol;Acc:MGI:101940]	-
ENSMUSG00000025995	1064.64	1040.1	453.108	501.341	1052.37	477.225	1.14039	3.19941e-13	3.55644e-12	Wdr75	1	45795166	45823619	+	4900	protein_coding	WD repeat domain 75 [Source:MGI Symbol;Acc:MGI:1920924]	-
ENSMUSG00000021583	284.055	295.268	755.795	689.555	289.661	722.675	-1.31866	3.19974e-13	3.55644e-12	Erap1	13	74639568	74693201	+	7280	protein_coding	endoplasmic reticulum aminopeptidase 1 [Source:MGI Symbol;Acc:MGI:1933403]	-
ENSMUSG00000026622	348.819	359.65	84.9001	40.5124	354.235	62.7062	2.50322	3.39784e-13	3.77436e-12	Nek2	1	191821444	191833050	+	4516	protein_coding	NIMA (never in mitosis gene a)-related expressed kinase 2 [Source:MGI Symbol;Acc:MGI:109359]	-
ENSMUSG00000021273	1624.79	1516.3	805.628	741.04	1570.55	773.334	1.02238	3.45897e-13	3.83997e-12	Fdft1	14	63145150	63179578	-	4227	protein_coding	farnesyl diphosphate farnesyl transferase 1 [Source:MGI Symbol;Acc:MGI:102706]	-
ENSMUSG00000042826	23.8606	25.5307	168.877	184.838	24.6957	176.858	-2.84026	3.56483e-13	3.95514e-12	Fgf11	11	69796068	69801857	-	3044	protein_coding	fibroblast growth factor 11 [Source:MGI Symbol;Acc:MGI:109167]	-
ENSMUSG00000021900	426.082	370.75	904.37	1103.96	398.416	1004.17	-1.33421	3.60163e-13	3.99358e-12	Btd	14	31641028	31668579	+	2353	protein_coding	biotinidase [Source:MGI Symbol;Acc:MGI:1347001]	-
ENSMUSG00000025885	38.6315	25.5307	183.643	384.868	32.0811	284.255	-3.14947	3.9187e-13	4.34256e-12	Myo5b	18	74440936	74771493	+	9766	protein_coding	myosin VB [Source:MGI Symbol;Acc:MGI:106598]	-
ENSMUSG00000033597	27.2693	25.5307	161.495	235.478	26.4	198.487	-2.91159	4.01866e-13	4.45069e-12	Caskin1	17	24488783	24508905	+	6172	protein_coding	CASK interacting protein 1 [Source:MGI Symbol;Acc:MGI:2442952]	-
ENSMUSG00000086968	60.2196	58.8316	244.549	309.751	59.5256	277.15	-2.2198	4.04977e-13	4.48247e-12	4933431E20Rik	3	107888850	107896213	-	6821	antisense	RIKEN cDNA 4933431E20 gene [Source:MGI Symbol;Acc:MGI:3584041]	-
ENSMUSG00000026377	1088.5	1003.47	483.561	475.177	1045.98	479.369	1.12567	4.08115e-13	4.51183e-12	Nifk	1	118321839	118333822	+	1965	protein_coding	nucleolar protein interacting with the FHA domain of MKI67 [Source:MGI Symbol;Acc:MGI:1915199]	-
ENSMUSG00000070576	197.702	196.475	517.706	599.246	197.089	558.476	-1.50306	4.11022e-13	4.54126e-12	Mn1	5	111417362	111457033	+	6940	protein_coding	meningioma 1 [Source:MGI Symbol;Acc:MGI:1261813]	-
ENSMUSG00000032291	160.207	143.194	20.3022	11.8161	151.7	16.0592	3.24749	4.15996e-13	4.59349e-12	Crabp1	9	54764748	54773110	+	802	protein_coding	cellular retinoic acid binding protein I [Source:MGI Symbol;Acc:MGI:88490]	-
ENSMUSG00000030170	172.705	203.136	514.014	606.842	187.92	560.428	-1.57649	4.27175e-13	4.71414e-12	Wnt5b	6	119432531	119544347	-	2654	protein_coding	wingless-type MMTV integration site family, member 5B [Source:MGI Symbol;Acc:MGI:98959]	-
ENSMUSG00000054793	3231.41	3521.02	6383.19	8802.17	3376.21	7592.68	-1.16928	4.28295e-13	4.72369e-12	Cadm4	7	24482023	24504539	+	2161	protein_coding	cell adhesion molecule 4 [Source:MGI Symbol;Acc:MGI:2449088]	-
ENSMUSG00000029765	151.117	134.314	438.343	715.719	142.715	577.031	-2.0164	4.30543e-13	4.74568e-12	Plxna4	6	32144268	32588192	-	14103	protein_coding	plexin A4 [Source:MGI Symbol;Acc:MGI:2179061]	-
ENSMUSG00000043483	1448.68	1401.97	728.11	687.023	1425.32	707.567	1.01057	4.34468e-13	4.7861e-12	Gm6863	12	96922423	96923058	-	636	processed_pseudogene	predicted gene 6863 [Source:MGI Symbol;Acc:MGI:3647386]	-
ENSMUSG00000000538	1830.45	1737.2	3357.24	4401.51	1783.82	3879.37	-1.12105	4.41073e-13	4.85598e-12	Tom1l2	11	60226714	60352905	-	8764	protein_coding	target of myb1-like 2 (chicken) [Source:MGI Symbol;Acc:MGI:2443306]	-
ENSMUSG00000020901	839.666	712.64	317.452	298.779	776.153	308.116	1.33307	4.44586e-13	4.89176e-12	Pik3r5	11	68432121	68497849	+	5550	protein_coding	phosphoinositide-3-kinase regulatory subunit 5 [Source:MGI Symbol;Acc:MGI:2443588]	-
ENSMUSG00000027832	4523.29	4301.37	398.661	179.774	4412.33	289.217	3.93183	4.57351e-13	5.02923e-12	Ptx3	3	66219910	66225805	+	2682	protein_coding	pentraxin related gene [Source:MGI Symbol;Acc:MGI:104641]	-
ENSMUSG00000046856	97.7149	117.663	2.76848	2.53203	107.689	2.65025	5.34701	4.86048e-13	5.33219e-12	Gpr1	1	63182691	63214543	-	2496	protein_coding	G protein-coupled receptor 1 [Source:MGI Symbol;Acc:MGI:2385324]	-
ENSMUSG00000041498	146.572	165.395	22.1478	14.3481	155.983	18.248	3.10182	4.95858e-13	5.4302e-12	Kif14	1	136466343	136531511	+	10358	protein_coding	kinesin family member 14 [Source:MGI Symbol;Acc:MGI:1098226]	-
ENSMUSG00000030956	561.292	568.336	1146.15	1269.39	564.814	1207.77	-1.09671	4.97252e-13	5.44226e-12	Fam53b	7	132712082	132813886	-	6911	protein_coding	family with sequence similarity 53, member B [Source:MGI Symbol;Acc:MGI:1925188]	-
ENSMUSG00000040209	190.885	225.336	554.619	622.878	208.111	588.749	-1.50027	5.04989e-13	5.52044e-12	Zfp704	3	9427020	9610085	-	15255	protein_coding	zinc finger protein 704 [Source:MGI Symbol;Acc:MGI:2180715]	-
ENSMUSG00000025747	554.475	540.585	182.72	111.409	547.53	147.064	1.89914	5.2007e-13	5.67862e-12	Tyms	5	30058202	30073617	-	6089	protein_coding	thymidylate synthase [Source:MGI Symbol;Acc:MGI:98878]	-
ENSMUSG00000038600	12.4984	14.4304	123.659	187.37	13.4644	155.514	-3.53015	5.23183e-13	5.70927e-12	Atp6v0a4	6	38048483	38124586	-	4973	protein_coding	ATPase, H+ transporting, lysosomal V0 subunit A4 [Source:MGI Symbol;Acc:MGI:2153480]	-
ENSMUSG00000024785	751.041	750.381	323.912	313.127	750.711	318.52	1.23708	5.28742e-13	5.76655e-12	Rcl1	19	29101375	29143843	+	1803	protein_coding	RNA terminal phosphate cyclase-like 1 [Source:MGI Symbol;Acc:MGI:1913275]	-
ENSMUSG00000028884	644.236	590.536	241.781	237.166	617.386	239.474	1.36635	5.42597e-13	5.91418e-12	Rpa2	4	132768332	132778752	+	2993	protein_coding	replication protein A2 [Source:MGI Symbol;Acc:MGI:1339939]	-
ENSMUSG00000055024	615.831	720.41	1387.01	1488.83	668.12	1437.92	-1.10575	5.58858e-13	6.08786e-12	Ep300	15	81585351	81652077	+	14273	protein_coding	E1A binding protein p300 [Source:MGI Symbol;Acc:MGI:1276116]	-
ENSMUSG00000059040	991.92	945.746	443.88	361.236	968.833	402.558	1.26796	5.6891e-13	6.1901e-12	Eno1b	18	48045335	48048378	+	1757	protein_coding	enolase 1B, retrotransposed [Source:MGI Symbol;Acc:MGI:3648653]	-
ENSMUSG00000045055	378.361	367.42	110.739	117.317	372.891	114.028	1.70884	5.69344e-13	6.1912e-12	Rpsa-ps2	10	128776371	128777250	-	880	processed_pseudogene	ribosomal protein SA, pseudogene 2 [Source:MGI Symbol;Acc:MGI:3643356]	-
ENSMUSG00000013846	1320.29	1191.06	587.841	604.31	1255.67	596.075	1.0747	5.88755e-13	6.39854e-12	St3gal1	15	67102875	67176830	-	6851	protein_coding	ST3 beta-galactoside alpha-2,3-sialyltransferase 1 [Source:MGI Symbol;Acc:MGI:98304]	-
ENSMUSG00000060600	474.94	331.899	94.1283	108.877	403.419	101.503	1.98949	6.20897e-13	6.73604e-12	Eno3	11	70657202	70662513	+	1739	protein_coding	enolase 3, beta muscle [Source:MGI Symbol;Acc:MGI:95395]	-
ENSMUSG00000034949	31.8141	41.0711	192.871	243.074	36.4426	217.973	-2.58019	6.42058e-13	6.95345e-12	Zfr2	10	81233155	81252123	+	7483	protein_coding	zinc finger RNA binding protein 2 [Source:MGI Symbol;Acc:MGI:2143792]	-
ENSMUSG00000030256	192.021	188.705	521.397	522.441	190.363	521.919	-1.45512	7.07003e-13	7.64789e-12	Bhlhe41	6	145858243	145865558	-	6720	protein_coding	basic helix-loop-helix family, member e41 [Source:MGI Symbol;Acc:MGI:1930704]	bHLH
ENSMUSG00000039637	452.215	369.64	1052.02	944.446	410.928	998.234	-1.28056	7.08009e-13	7.65432e-12	Coro7	16	4626133	4679777	-	7423	protein_coding	coronin 7 [Source:MGI Symbol;Acc:MGI:1926135]	-
ENSMUSG00000047344	109.077	112.113	1.84565	6.75207	110.595	4.29886	4.66058	7.20158e-13	7.78113e-12	Lancl3	X	9199902	9268085	+	3991	protein_coding	LanC lantibiotic synthetase component C-like 3 (bacterial) [Source:MGI Symbol;Acc:MGI:2443335]	-
ENSMUSG00000035392	473.803	444.012	975.428	1050.79	458.908	1013.11	-1.1428	7.22024e-13	7.79677e-12	Dennd1a	2	37798991	38287390	-	15344	protein_coding	DENN/MADD domain containing 1A [Source:MGI Symbol;Acc:MGI:2442794]	-
ENSMUSG00000050121	10.226	8.88024	102.434	254.047	9.55311	178.24	-4.22356	7.47184e-13	8.05443e-12	Opalin	19	41062474	41077113	-	1838	protein_coding	oligodendrocytic myelin paranodal and inner loop protein [Source:MGI Symbol;Acc:MGI:2657025]	-
ENSMUSG00000097023	70.4456	87.6924	292.536	353.64	79.069	323.088	-2.03066	8.14909e-13	8.77431e-12	Mir9-3hg	7	79500026	79534403	+	4365	lincRNA	Mir9-3 host gene [Source:MGI Symbol;Acc:MGI:2142071]	-
ENSMUSG00000021754	88.6251	88.8024	324.835	319.879	88.7138	322.357	-1.86138	8.16279e-13	8.78397e-12	Map3k1	13	111746428	111808993	-	7447	protein_coding	mitogen-activated protein kinase kinase kinase 1 [Source:MGI Symbol;Acc:MGI:1346872]	-
ENSMUSG00000029673	286.327	310.809	736.416	1100.59	298.568	918.501	-1.62165	8.49028e-13	9.12674e-12	Auts2	5	131437333	132543344	-	22890	protein_coding	autism susceptibility candidate 2 [Source:MGI Symbol;Acc:MGI:1919847]	-
ENSMUSG00000031383	156.798	118.773	0	2.53203	137.786	1.26601	6.70966	8.49113e-13	9.12674e-12	Dusp9	X	73639419	73643514	+	2722	protein_coding	dual specificity phosphatase 9 [Source:MGI Symbol;Acc:MGI:2387107]	-
ENSMUSG00000002797	413.584	377.41	120.89	128.289	395.497	124.59	1.66591	8.60072e-13	9.23919e-12	Ggct	6	54982580	54992950	-	7745	protein_coding	gamma-glutamyl cyclotransferase [Source:MGI Symbol;Acc:MGI:95700]	-
ENSMUSG00000005686	977.149	841.403	369.131	400.06	909.276	384.595	1.24087	9.02611e-13	9.69056e-12	Ampd3	7	110768206	110812405	+	5627	protein_coding	adenosine monophosphate deaminase 3 [Source:MGI Symbol;Acc:MGI:1096344]	-
ENSMUSG00000021214	147.709	89.9125	3.69131	0.844009	118.81	2.26766	5.74317	9.2845e-13	9.96222e-12	Akr1c18	13	4132615	4150654	-	1207	protein_coding	aldo-keto reductase family 1, member C18 [Source:MGI Symbol;Acc:MGI:2145420]	-
ENSMUSG00000030512	671.506	724.85	295.305	249.827	698.178	272.566	1.35801	9.32872e-13	9.99813e-12	Snrpa1	7	66059003	66074587	+	3172	protein_coding	small nuclear ribonucleoprotein polypeptide A' [Source:MGI Symbol;Acc:MGI:1916231]	-
ENSMUSG00000040699	1723.64	1612.87	864.689	736.82	1668.26	800.754	1.0594	9.42795e-13	1.00982e-11	Limd2	11	106156256	106160860	-	3707	protein_coding	LIM domain containing 2 [Source:MGI Symbol;Acc:MGI:1915053]	-
ENSMUSG00000004565	770.357	832.523	1545.73	1757.23	801.44	1651.48	-1.04323	9.43294e-13	1.00982e-11	Pnpla6	8	3515384	3544267	+	9698	protein_coding	patatin-like phospholipase domain containing 6 [Source:MGI Symbol;Acc:MGI:1354723]	-
ENSMUSG00000015854	298.826	291.938	684.737	794.212	295.382	739.475	-1.32433	9.52725e-13	1.01933e-11	Cd5l	3	87357881	87371073	+	2036	protein_coding	CD5 antigen-like [Source:MGI Symbol;Acc:MGI:1334419]	-
ENSMUSG00000027253	373.816	405.161	872.994	1144.48	389.489	1008.73	-1.37324	1.00804e-12	1.07789e-11	Lrp4	2	91457511	91513779	+	10504	protein_coding	low density lipoprotein receptor-related protein 4 [Source:MGI Symbol;Acc:MGI:2442252]	-
ENSMUSG00000026355	2122.46	2019.15	958.817	641.447	2070.8	800.132	1.37265	1.01938e-12	1.08939e-11	Mcm6	1	128331590	128359664	-	4666	protein_coding	minichromosome maintenance complex component 6 [Source:MGI Symbol;Acc:MGI:1298227]	-
ENSMUSG00000027386	20.4519	21.0906	150.421	173.866	20.7713	162.143	-2.96491	1.08383e-12	1.15694e-11	Fbln7	2	128862981	128897034	+	3228	protein_coding	fibulin 7 [Source:MGI Symbol;Acc:MGI:1917620]	-
ENSMUSG00000029371	115.894	105.453	8.30544	5.06405	110.674	6.68475	4.05878	1.08627e-12	1.15888e-11	Cxcl5	5	90759360	90761624	+	1863	protein_coding	chemokine (C-X-C motif) ligand 5 [Source:MGI Symbol;Acc:MGI:1096868]	-
ENSMUSG00000038143	206.792	299.708	709.654	821.22	253.25	765.437	-1.59543	1.10601e-12	1.17895e-11	Stox2	8	47180048	47446362	-	18735	protein_coding	storkhead box 2 [Source:MGI Symbol;Acc:MGI:1918319]	-
ENSMUSG00000073433	97.7149	130.984	8.30544	4.22004	114.349	6.26274	4.20357	1.10636e-12	1.17895e-11	Arhgdig	17	26196226	26207786	-	3252	protein_coding	Rho GDP dissociation inhibitor (GDI) gamma [Source:MGI Symbol;Acc:MGI:108430]	-
ENSMUSG00000025571	611.286	584.986	1193.21	1325.94	598.136	1259.58	-1.07468	1.10957e-12	1.18102e-11	Tnrc6c	11	117654289	117763439	+	12843	protein_coding	trinucleotide repeat containing 6C [Source:MGI Symbol;Acc:MGI:2443265]	-
ENSMUSG00000018821	664.688	560.565	206.713	237.166	612.627	221.94	1.46389	1.20266e-12	1.27718e-11	Avpi1	19	42123273	42129059	-	1236	protein_coding	arginine vasopressin-induced 1 [Source:MGI Symbol;Acc:MGI:1916784]	-
ENSMUSG00000033713	326.095	335.229	742.875	850.761	330.662	796.818	-1.26918	1.24681e-12	1.32331e-11	Foxn3	12	99190078	99563582	-	11501	protein_coding	forkhead box N3 [Source:MGI Symbol;Acc:MGI:1918625]	Fork
ENSMUSG00000024769	1848.63	1717.22	923.75	764.672	1782.92	844.211	1.07909	1.25452e-12	1.33073e-11	Cdc42bpg	19	6306456	6325652	+	6099	protein_coding	CDC42 binding protein kinase gamma (DMPK-like) [Source:MGI Symbol;Acc:MGI:2652845]	-
ENSMUSG00000025608	770.357	788.122	258.391	132.509	779.239	195.45	1.99764	1.25849e-12	1.33419e-11	Podxl	6	31519488	31563981	-	5488	protein_coding	podocalyxin-like [Source:MGI Symbol;Acc:MGI:1351317]	-
ENSMUSG00000062563	52.2661	46.6213	248.24	224.506	49.4437	236.373	-2.25728	1.28376e-12	1.35943e-11	Cys1	12	24665833	24681813	-	2952	protein_coding	cystin 1 [Source:MGI Symbol;Acc:MGI:2177632]	-
ENSMUSG00000034687	39.7677	55.5015	218.71	306.375	47.6346	262.543	-2.46226	1.28951e-12	1.36474e-11	Fras1	5	96373955	96784728	+	17709	protein_coding	Fraser extracellular matrix complex subunit 1 [Source:MGI Symbol;Acc:MGI:2385368]	-
ENSMUSG00000030094	446.534	402.941	916.367	1011.97	424.738	964.167	-1.1831	1.39798e-12	1.47534e-11	Xpc	6	91489305	91515888	-	5494	protein_coding	xeroderma pigmentosum, complementation group C [Source:MGI Symbol;Acc:MGI:103557]	-
ENSMUSG00000022636	716.954	798.112	1483.91	1709.12	757.533	1596.51	-1.07566	1.40404e-12	1.48038e-11	Alcam	16	52248996	52454074	-	7121	protein_coding	activated leukocyte cell adhesion molecule [Source:MGI Symbol;Acc:MGI:1313266]	-
ENSMUSG00000053559	52.2661	53.2815	241.781	238.854	52.7738	240.318	-2.18695	1.40435e-12	1.48038e-11	Smagp	15	100621339	100636940	-	1464	protein_coding	small cell adhesion glycoprotein [Source:MGI Symbol;Acc:MGI:2448476]	-
ENSMUSG00000001305	516.98	551.685	204.868	195.81	534.332	200.339	1.41567	1.43537e-12	1.51222e-11	Rrp15	1	186720978	186749358	-	3239	protein_coding	ribosomal RNA processing 15 homolog (S. cerevisiae) [Source:MGI Symbol;Acc:MGI:1914473]	-
ENSMUSG00000032035	1505.49	1787.15	795.477	784.928	1646.32	790.202	1.05909	1.43971e-12	1.51593e-11	Ets1	9	32636221	32757820	+	8476	protein_coding	E26 avian leukemia oncogene 1, 5' domain [Source:MGI Symbol;Acc:MGI:95455]	ETS
ENSMUSG00000041132	21.5882	38.8511	198.408	208.47	30.2196	203.439	-2.74916	1.46676e-12	1.54354e-11	N4bp2l1	5	150571644	150597188	-	3813	protein_coding	NEDD4 binding protein 2-like 1 [Source:MGI Symbol;Acc:MGI:2140872]	-
ENSMUSG00000025902	120.439	158.734	15.6881	6.75207	139.587	11.2201	3.64971	1.4853e-12	1.56217e-11	Sox17	1	4490931	4497354	-	4772	protein_coding	SRY (sex determining region Y)-box 17 [Source:MGI Symbol;Acc:MGI:107543]	HMG
ENSMUSG00000001943	99.9873	128.764	0.922827	2.53203	114.375	1.72743	6.02411	1.48981e-12	1.56602e-11	Vsig2	9	37539255	37544205	+	1979	protein_coding	V-set and immunoglobulin domain containing 2 [Source:MGI Symbol;Acc:MGI:1928009]	-
ENSMUSG00000020803	2425.83	2061.33	1149.84	980.738	2243.58	1065.29	1.07487	1.54619e-12	1.62345e-11	Txndc17	11	72207547	72210015	+	1324	protein_coding	thioredoxin domain containing 17 [Source:MGI Symbol;Acc:MGI:1289248]	-
ENSMUSG00000025352	768.084	769.251	1492.21	1842.47	768.668	1667.34	-1.11743	1.58176e-12	1.65987e-11	Gdf11	10	128882295	128891718	-	4062	protein_coding	growth differentiation factor 11 [Source:MGI Symbol;Acc:MGI:1338027]	-
ENSMUSG00000022453	552.203	565.006	1144.31	1152.92	558.604	1148.61	-1.03998	1.63592e-12	1.71574e-11	Naga	15	82329532	82338925	-	2577	protein_coding	N-acetyl galactosaminidase, alpha [Source:MGI Symbol;Acc:MGI:1261422]	-
ENSMUSG00000025134	1321.42	1251	620.14	650.731	1286.21	635.435	1.01706	1.66323e-12	1.74241e-11	Alyref	11	120592121	120598365	-	3839	protein_coding	Aly/REF export factor [Source:MGI Symbol;Acc:MGI:1341044]	-
ENSMUSG00000041225	209.064	276.398	655.207	690.399	242.731	672.803	-1.47046	1.66514e-12	1.74244e-11	Arhgap12	18	6024427	6136098	-	8016	protein_coding	Rho GTPase activating protein 12 [Source:MGI Symbol;Acc:MGI:1922665]	-
ENSMUSG00000032477	802.171	713.75	327.603	281.055	757.96	304.329	1.31722	1.68267e-12	1.75881e-11	Cdc25a	9	109875579	109893895	+	8023	protein_coding	cell division cycle 25A [Source:MGI Symbol;Acc:MGI:103198]	-
ENSMUSG00000025321	92.0338	72.152	294.382	429.6	82.0929	361.991	-2.14194	1.69271e-12	1.76831e-11	Itgb8	12	119158022	119238802	-	11060	protein_coding	integrin beta 8 [Source:MGI Symbol;Acc:MGI:1338035]	-
ENSMUSG00000024247	228.38	255.307	595.223	669.299	241.844	632.261	-1.38654	1.76241e-12	1.84009e-11	Pkdcc	17	83215292	83225070	+	2712	protein_coding	protein kinase domain containing, cytoplasmic [Source:MGI Symbol;Acc:MGI:2147077]	-
ENSMUSG00000046442	11.3622	6.66018	159.649	109.721	9.01119	134.685	-3.9035	1.80032e-12	1.87651e-11	Ppm1e	11	87226906	87359023	-	6702	protein_coding	protein phosphatase 1E (PP2C domain containing) [Source:MGI Symbol;Acc:MGI:2444096]	-
ENSMUSG00000030431	190.885	187.595	36.9131	24.4763	189.24	30.6947	2.62895	1.82589e-12	1.9021e-11	Tmem238	7	4784557	4789656	-	1439	protein_coding	transmembrane protein 238 [Source:MGI Symbol;Acc:MGI:1922935]	-
ENSMUSG00000058600	6126.49	5360.34	1999.77	2878.07	5743.42	2438.92	1.23537	1.83976e-12	1.91547e-11	Rpl30	15	34440505	34443640	-	3020	protein_coding	ribosomal protein L30 [Source:MGI Symbol;Acc:MGI:98037]	-
ENSMUSG00000079057	278.374	324.129	709.654	806.028	301.251	757.841	-1.33097	1.86647e-12	1.94219e-11	Cyp4v3	8	45304944	45333216	-	3808	protein_coding	cytochrome P450, family 4, subfamily v, polypeptide 3 [Source:MGI Symbol;Acc:MGI:2142763]	-
ENSMUSG00000042265	177.25	123.213	18.4565	9.2841	150.232	13.8703	3.4464	1.87713e-12	1.9522e-11	Trem1	17	48232768	48246924	+	2996	protein_coding	triggering receptor expressed on myeloid cells 1 [Source:MGI Symbol;Acc:MGI:1930005]	-
ENSMUSG00000031539	549.93	553.905	1110.16	1303.15	551.918	1206.65	-1.1288	1.88013e-12	1.95422e-11	Ap3m2	8	22787354	22805622	-	4525	protein_coding	adaptor-related protein complex 3, mu 2 subunit [Source:MGI Symbol;Acc:MGI:1929214]	-
ENSMUSG00000049037	259.058	260.857	63.675	37.9804	259.958	50.8277	2.35928	2.01231e-12	2.0881e-11	Clec4a1	6	122921848	122934619	+	1558	protein_coding	C-type lectin domain family 4, member a1 [Source:MGI Symbol;Acc:MGI:3036291]	-
ENSMUSG00000053332	1368.01	1588.45	725.342	700.527	1478.23	712.934	1.05225	2.07418e-12	2.1511e-11	Gas5	1	161034422	161038539	+	3760	processed_transcript	growth arrest specific 5 [Source:MGI Symbol;Acc:MGI:95659]	-
ENSMUSG00000027210	188.612	199.805	500.172	592.494	194.209	546.333	-1.4925	2.08585e-12	2.16201e-11	Meis2	2	115863064	116065839	-	12043	protein_coding	Meis homeobox 2 [Source:MGI Symbol;Acc:MGI:108564]	Homeobox
ENSMUSG00000078452	213.609	213.126	47.0642	40.5124	213.368	43.7883	2.28639	2.11929e-12	2.19422e-11	Raet1d	10	22360552	22374139	+	1441	protein_coding	retinoic acid early transcript delta [Source:MGI Symbol;Acc:MGI:1861032]	-
ENSMUSG00000020522	562.429	580.546	1174.76	1160.51	571.487	1167.64	-1.03072	2.12299e-12	2.19683e-11	Mfap3	11	57518664	57533815	+	5801	protein_coding	microfibrillar-associated protein 3 [Source:MGI Symbol;Acc:MGI:1924068]	-
ENSMUSG00000032400	311.324	258.637	71.9805	44.7325	284.981	58.3565	2.29179	2.12675e-12	2.19949e-11	Zwilch	9	64137144	64173104	-	4283	protein_coding	zwilch kinetochore protein [Source:MGI Symbol;Acc:MGI:1915264]	-
ENSMUSG00000068220	48271.1	45497.9	6456.1	3318.64	46884.5	4887.37	3.26202	2.23802e-12	2.31329e-11	Lgals1	15	78926725	78930465	+	903	protein_coding	lectin, galactose binding, soluble 1 [Source:MGI Symbol;Acc:MGI:96777]	-
ENSMUSG00000070733	718.091	742.61	1460.83	1940.38	730.351	1700.61	-1.21969	2.27682e-12	2.35209e-11	Fryl	5	73019987	73256619	-	15192	protein_coding	FRY like transcription coactivator [Source:MGI Symbol;Acc:MGI:1919563]	-
ENSMUSG00000046687	1222.57	779.241	307.301	340.135	1000.91	323.718	1.628	2.28685e-12	2.36113e-11	Gm5424	10	62071123	62072362	+	1240	processed_pseudogene	predicted gene 5424 [Source:MGI Symbol;Acc:MGI:3643173]	-
ENSMUSG00000032254	297.689	425.142	75.6718	30.3843	361.416	53.0281	2.77458	2.3032e-12	2.37669e-11	Kif23	9	61915905	61946774	-	7901	protein_coding	kinesin family member 23 [Source:MGI Symbol;Acc:MGI:1919069]	-
ENSMUSG00000003573	1127.13	1114.47	559.233	528.349	1120.8	543.791	1.04367	2.37921e-12	2.45377e-11	Homer3	8	70282827	70294361	+	3440	protein_coding	homer scaffolding protein 3 [Source:MGI Symbol;Acc:MGI:1347359]	-
ENSMUSG00000022995	2526.95	3462.18	1325.18	957.106	2994.57	1141.14	1.39234	2.38916e-12	2.46129e-11	Enah	1	181896384	182019990	-	21452	protein_coding	ENAH actin regulator [Source:MGI Symbol;Acc:MGI:108360]	-
ENSMUSG00000044337	561.292	529.485	216.864	189.902	545.388	203.383	1.42391	2.40262e-12	2.47379e-11	Ackr3	1	90203980	90216751	+	3348	protein_coding	atypical chemokine receptor 3 [Source:MGI Symbol;Acc:MGI:109562]	-
ENSMUSG00000063628	589.698	521.714	211.327	158.674	555.706	185	1.58838	2.50161e-12	2.57429e-11	Gm7665	18	16274648	16274944	-	297	processed_pseudogene	predicted pseudogene 7665 [Source:MGI Symbol;Acc:MGI:3645651]	-
ENSMUSG00000027107	103.396	108.783	0.922827	5.90806	106.089	3.41544	4.92439	2.52582e-12	2.59633e-11	Chrna1	2	73563215	73580338	-	4386	protein_coding	cholinergic receptor, nicotinic, alpha polypeptide 1 (muscle) [Source:MGI Symbol;Acc:MGI:87885]	-
ENSMUSG00000030083	310.188	259.747	705.962	713.187	284.968	709.575	-1.3165	2.60621e-12	2.67601e-11	Abtb1	6	88835914	88841984	-	4862	protein_coding	ankyrin repeat and BTB (POZ) domain containing 1 [Source:MGI Symbol;Acc:MGI:1933148]	-
ENSMUSG00000056962	1127.13	1050.09	534.317	478.553	1088.61	506.435	1.10449	2.6139e-12	2.68243e-11	Jmjd6	11	116837432	116843449	-	4698	protein_coding	jumonji domain containing 6 [Source:MGI Symbol;Acc:MGI:1858910]	-
ENSMUSG00000027168	39.7677	41.0711	189.179	264.175	40.4194	226.677	-2.48826	2.65158e-12	2.71809e-11	Pax6	2	105668900	105697364	+	11694	protein_coding	paired box 6 [Source:MGI Symbol;Acc:MGI:97490]	PAX
ENSMUSG00000027323	451.079	395.171	102.434	41.3564	423.125	71.8951	2.56194	2.66611e-12	2.73148e-11	Rad51	2	119112793	119147445	+	6649	protein_coding	RAD51 recombinase [Source:MGI Symbol;Acc:MGI:97890]	-
ENSMUSG00000032555	1210.07	1263.21	626.599	544.386	1236.64	585.492	1.07932	2.7004e-12	2.76356e-11	Topbp1	9	103305215	103350428	+	11226	protein_coding	topoisomerase (DNA) II binding protein 1 [Source:MGI Symbol;Acc:MGI:1920018]	-
ENSMUSG00000030657	221.563	195.365	538.931	751.168	208.464	645.049	-1.63041	2.795e-12	2.85723e-11	Xylt1	7	117380979	117673580	+	9651	protein_coding	xylosyltransferase 1 [Source:MGI Symbol;Acc:MGI:2451073]	-
ENSMUSG00000087528	163.616	192.035	32.2989	22.7882	177.825	27.5436	2.69506	2.84729e-12	2.90909e-11	9830144P21Rik	2	129205958	129230579	-	4889	processed_transcript	RIKEN cDNA 9830144P21 gene [Source:MGI Symbol;Acc:MGI:3041171]	-
ENSMUSG00000024780	482.893	540.585	1071.4	1341.13	511.739	1206.27	-1.2373	2.85261e-12	2.91292e-11	Cdc37l1	19	28990352	29026681	+	12214	protein_coding	cell division cycle 37-like 1 [Source:MGI Symbol;Acc:MGI:1914322]	-
ENSMUSG00000039428	439.717	454.002	954.203	957.106	446.86	955.654	-1.09662	2.88331e-12	2.9422e-11	Tmem135	7	89139714	89404222	-	7572	protein_coding	transmembrane protein 135 [Source:MGI Symbol;Acc:MGI:1920009]	-
ENSMUSG00000024007	699.911	691.549	305.456	262.487	695.73	283.971	1.29365	2.9068e-12	2.96338e-11	Ppil1	17	29250803	29264158	-	2163	protein_coding	peptidylprolyl isomerase (cyclophilin)-like 1 [Source:MGI Symbol;Acc:MGI:1916066]	-
ENSMUSG00000029470	894.205	750.381	1728.45	1653.41	822.293	1690.93	-1.0402	2.9391e-12	2.99466e-11	P2rx4	5	122707544	122729738	+	7025	protein_coding	purinergic receptor P2X, ligand-gated ion channel 4 [Source:MGI Symbol;Acc:MGI:1338859]	-
ENSMUSG00000060429	38.6315	39.9611	184.565	300.467	39.2963	242.516	-2.62652	2.96279e-12	3.01714e-11	Sntb1	15	55636388	55906949	-	5324	protein_coding	syntrophin, basic 1 [Source:MGI Symbol;Acc:MGI:101781]	-
ENSMUSG00000056569	15.9071	7.77021	123.659	159.518	11.8386	141.588	-3.58396	2.99539e-12	3.04867e-11	Mpz	1	171150711	171161130	+	2111	protein_coding	myelin protein zero [Source:MGI Symbol;Acc:MGI:103177]	-
ENSMUSG00000020614	823.759	732.62	333.14	334.227	778.19	333.684	1.22152	3.04273e-12	3.09516e-11	Fam20a	11	109669749	109722279	-	3634	protein_coding	family with sequence similarity 20, member A [Source:MGI Symbol;Acc:MGI:2388266]	-
ENSMUSG00000014846	441.989	417.371	992.039	1597.71	429.68	1294.87	-1.59195	3.09881e-12	3.15049e-11	Tppp3	8	105467493	105471526	-	1848	protein_coding	tubulin polymerization-promoting protein family member 3 [Source:MGI Symbol;Acc:MGI:1915221]	-
ENSMUSG00000021585	2217.9	2800.61	1226.44	1179.92	2509.25	1203.18	1.06057	3.11823e-12	3.16677e-11	Cast	13	74692368	74808810	-	11470	protein_coding	calpastatin [Source:MGI Symbol;Acc:MGI:1098236]	-
ENSMUSG00000019647	202.247	209.796	518.629	660.859	206.021	589.744	-1.51778	3.12382e-12	3.17071e-11	Sema6a	18	47235598	47368870	-	8778	protein_coding	sema domain, transmembrane domain (TM), and cytoplasmic domain, (semaphorin) 6A [Source:MGI Symbol;Acc:MGI:1203727]	-
ENSMUSG00000003848	1003.28	924.655	454.954	437.196	963.969	446.075	1.11183	3.15713e-12	3.20103e-11	Nob1	8	107412486	107425051	-	3486	protein_coding	NIN1/RPN12 binding protein 1 homolog [Source:MGI Symbol;Acc:MGI:1914869]	-
ENSMUSG00000030207	391.996	325.239	832.39	871.861	358.617	852.125	-1.24903	3.1668e-12	3.20908e-11	Fam234b	6	135197977	135244955	+	6912	protein_coding	family with sequence similarity 234, member B [Source:MGI Symbol;Acc:MGI:1921775]	-
ENSMUSG00000032625	410.175	359.65	127.35	102.125	384.913	114.738	1.74775	3.18837e-12	3.22918e-11	Thsd7a	6	12311610	12749410	-	13737	protein_coding	thrombospondin, type I, domain containing 7A [Source:MGI Symbol;Acc:MGI:2685683]	-
ENSMUSG00000024059	167.024	200.916	494.635	662.547	183.97	578.591	-1.65333	3.20606e-12	3.24533e-11	Clip4	17	71768473	71864273	+	8514	protein_coding	CAP-GLY domain containing linker protein family, member 4 [Source:MGI Symbol;Acc:MGI:1919100]	-
ENSMUSG00000035513	197.702	198.695	502.941	573.926	198.199	538.433	-1.44218	3.30066e-12	3.33927e-11	Ntng2	2	29194541	29253005	-	3990	protein_coding	netrin G2 [Source:MGI Symbol;Acc:MGI:2159341]	-
ENSMUSG00000094392	607.877	539.475	215.941	225.35	573.676	220.646	1.37812	3.38028e-12	3.41796e-11	Gm3788	3	86672033	86672168	-	136	processed_pseudogene	predicted gene 3788 [Source:MGI Symbol;Acc:MGI:3781961]	-
ENSMUSG00000036304	13.6346	24.4207	156.881	162.894	19.0277	159.887	-3.06865	3.48883e-12	3.52388e-11	Zdhhc23	16	43965033	43979791	-	5836	protein_coding	zinc finger, DHHC domain containing 23 [Source:MGI Symbol;Acc:MGI:2685625]	-
ENSMUSG00000003348	704.456	612.737	269.465	213.534	658.596	241.5	1.44852	3.53206e-12	3.56368e-11	Mob3a	10	80685253	80701977	-	3254	protein_coding	MOB kinase activator 3A [Source:MGI Symbol;Acc:MGI:3050117]	-
ENSMUSG00000042821	1044.19	932.426	400.507	251.515	988.306	326.011	1.60151	3.55514e-12	3.58502e-11	Snai1	2	167538195	167542814	+	1621	protein_coding	snail family zinc finger 1 [Source:MGI Symbol;Acc:MGI:98330]	zf-C2H2
ENSMUSG00000021775	360.182	483.973	1003.11	1125.06	422.077	1064.09	-1.33387	3.57268e-12	3.60076e-11	Nr1d2	14	18204054	18239127	-	5409	protein_coding	nuclear receptor subfamily 1, group D, member 2 [Source:MGI Symbol;Acc:MGI:2449205]	THR-like
ENSMUSG00000022438	1181.67	941.306	446.648	323.255	1061.49	384.952	1.46432	3.58413e-12	3.61034e-11	Parvb	15	84232043	84315688	+	4416	protein_coding	parvin, beta [Source:MGI Symbol;Acc:MGI:2153063]	-
ENSMUSG00000020836	164.752	194.255	32.2989	28.6963	179.504	30.4976	2.55885	3.59614e-12	3.62048e-11	Coro6	11	77462411	77470484	+	3011	protein_coding	coronin 6 [Source:MGI Symbol;Acc:MGI:2183448]	-
ENSMUSG00000022257	728.317	622.727	1359.32	1563.95	675.522	1461.64	-1.11391	3.62204e-12	3.64458e-11	Laptm4b	15	34238028	34284302	+	1938	protein_coding	lysosomal-associated protein transmembrane 4B [Source:MGI Symbol;Acc:MGI:1890494]	-
ENSMUSG00000026730	529.478	612.737	1171.99	1299.77	571.108	1235.88	-1.11372	3.77036e-12	3.78972e-11	Pter	2	12924041	13003455	+	4682	protein_coding	phosphotriesterase related [Source:MGI Symbol;Acc:MGI:107372]	-
ENSMUSG00000039914	262.467	220.896	612.757	634.694	241.681	623.726	-1.36823	3.7997e-12	3.81508e-11	Coq10a	10	128363100	128368997	-	2573	protein_coding	coenzyme Q10A [Source:MGI Symbol;Acc:MGI:2684847]	-
ENSMUSG00000039908	160.207	168.725	464.182	459.141	164.466	461.661	-1.48889	3.80967e-12	3.82303e-11	Slc26a11	11	119355557	119381079	+	3610	protein_coding	solute carrier family 26, member 11 [Source:MGI Symbol;Acc:MGI:2444589]	-
ENSMUSG00000028273	8595.5	9667.26	4899.29	3594.63	9131.38	4246.96	1.10458	3.82248e-12	3.83382e-11	Pdlim5	3	142239590	142395696	-	8877	protein_coding	PDZ and LIM domain 5 [Source:MGI Symbol;Acc:MGI:1927489]	-
ENSMUSG00000042349	889.66	934.646	414.349	314.815	912.153	364.582	1.32424	3.85436e-12	3.86371e-11	Ikbke	1	131254343	131279606	-	9018	protein_coding	inhibitor of kappaB kinase epsilon [Source:MGI Symbol;Acc:MGI:1929612]	-
ENSMUSG00000020154	253.377	254.197	57.2153	27.8523	253.787	42.5338	2.58315	3.97128e-12	3.97711e-11	Ptprb	10	116275523	116389535	+	13333	protein_coding	protein tyrosine phosphatase, receptor type, B [Source:MGI Symbol;Acc:MGI:97809]	-
ENSMUSG00000020961	109.077	148.744	399.584	560.422	128.911	480.003	-1.89671	4.21343e-12	4.21229e-11	Ston2	12	91633009	91788387	-	12448	protein_coding	stonin 2 [Source:MGI Symbol;Acc:MGI:1918272]	-
ENSMUSG00000032186	244.287	346.33	766.869	956.262	295.308	861.565	-1.54462	4.25023e-12	4.24681e-11	Tmod2	9	75565621	75611325	-	11683	protein_coding	tropomodulin 2 [Source:MGI Symbol;Acc:MGI:1355335]	-
ENSMUSG00000001802	304.507	316.359	706.885	738.508	310.433	722.696	-1.21916	4.33102e-12	4.3252e-11	Lrp3	7	35200027	35215498	-	4700	protein_coding	low density lipoprotein receptor-related protein 3 [Source:MGI Symbol;Acc:MGI:3584516]	-
ENSMUSG00000056394	874.889	896.905	347.906	208.47	885.897	278.188	1.67286	4.43051e-12	4.41744e-11	Lig1	7	13277283	13311433	+	4268	protein_coding	ligase I, DNA, ATP-dependent [Source:MGI Symbol;Acc:MGI:101789]	-
ENSMUSG00000021982	249.968	206.466	589.686	613.594	228.217	601.64	-1.39897	4.47297e-12	4.45739e-11	Cdadc1	14	59559388	59597959	-	5640	protein_coding	cytidine and dCMP deaminase domain containing 1 [Source:MGI Symbol;Acc:MGI:1919141]	-
ENSMUSG00000032586	192.021	170.945	35.0674	24.4763	181.483	29.7718	2.61195	4.65491e-12	4.63373e-11	Traip	9	107950136	107972270	+	6281	protein_coding	TRAF-interacting protein [Source:MGI Symbol;Acc:MGI:1096377]	-
ENSMUSG00000025949	223.835	214.236	570.307	550.294	219.036	560.3	-1.35502	4.73017e-12	4.70496e-11	Pikfyve	1	65186683	65278695	+	19211	protein_coding	phosphoinositide kinase, FYVE type zinc finger containing [Source:MGI Symbol;Acc:MGI:1335106]	-
ENSMUSG00000033327	209.064	147.634	29.5305	19.4122	178.349	24.4713	2.87021	4.73153e-12	4.70496e-11	Tnxb	17	34670535	34719815	+	12209	protein_coding	tenascin XB [Source:MGI Symbol;Acc:MGI:1932137]	-
ENSMUSG00000020387	445.398	437.352	917.29	978.206	441.375	947.748	-1.1027	4.81244e-12	4.78286e-11	Jade2	11	51813455	51857653	-	10760	protein_coding	jade family PHD finger 2 [Source:MGI Symbol;Acc:MGI:1924151]	-
ENSMUSG00000026683	355.637	427.362	89.5142	33.7603	391.499	61.6373	2.6726	5.00437e-12	4.9683e-11	Nuf2	1	169497934	169531464	-	6341	protein_coding	NUF2, NDC80 kinetochore complex component [Source:MGI Symbol;Acc:MGI:1914227]	-
ENSMUSG00000002475	72.718	72.152	258.391	331.695	72.435	295.043	-2.02687	5.04275e-12	5.00106e-11	Abhd3	18	10644411	10706771	-	1962	protein_coding	abhydrolase domain containing 3 [Source:MGI Symbol;Acc:MGI:2147183]	-
ENSMUSG00000059772	96.5786	101.013	322.067	346.888	98.7957	334.477	-1.7595	5.06315e-12	5.01862e-11	Slx1b	7	126689468	126695784	-	3521	protein_coding	SLX1 structure-specific endonuclease subunit homolog B (S. cerevisiae) [Source:MGI Symbol;Acc:MGI:1915220]	-
ENSMUSG00000053310	117.031	133.204	7.38261	14.3481	125.117	10.8654	3.51524	5.15034e-12	5.10232e-11	Nrgn	9	37544492	37552904	-	1453	protein_coding	neurogranin [Source:MGI Symbol;Acc:MGI:1927184]	-
ENSMUSG00000005949	297.689	269.737	668.127	693.775	283.713	680.951	-1.26341	5.35039e-12	5.29486e-11	Ctns	11	73183596	73199042	-	3391	protein_coding	cystinosis, nephropathic [Source:MGI Symbol;Acc:MGI:1932872]	-
ENSMUSG00000026669	264.739	258.637	61.8294	31.2283	261.688	46.5289	2.49737	5.39597e-12	5.33429e-11	Mcm10	2	4989714	5012791	-	7692	protein_coding	minichromosome maintenance 10 replication initiation factor [Source:MGI Symbol;Acc:MGI:1917274]	-
ENSMUSG00000038351	416.993	325.239	863.766	995.086	371.116	929.426	-1.32506	5.39597e-12	5.33429e-11	Sgsm2	11	74849261	74897060	-	6884	protein_coding	small G protein signaling modulator 2 [Source:MGI Symbol;Acc:MGI:2144695]	-
ENSMUSG00000103472	178.386	164.285	452.185	535.101	171.335	493.643	-1.52728	5.4148e-12	5.35007e-11	Pcdhga7	18	37714764	37841873	+	5217	protein_coding	protocadherin gamma subfamily A, 7 [Source:MGI Symbol;Acc:MGI:1935219]	-
ENSMUSG00000072941	2706.47	2150.13	1130.46	794.212	2428.3	962.337	1.33585	5.94274e-12	5.85613e-11	Sod3	5	52363791	52371418	+	3738	protein_coding	superoxide dismutase 3, extracellular [Source:MGI Symbol;Acc:MGI:103181]	-
ENSMUSG00000001029	132.938	142.084	18.4565	8.44009	137.511	13.4483	3.36514	6.24307e-12	6.14558e-11	Icam2	11	106377656	106388075	-	1904	protein_coding	intercellular adhesion molecule 2 [Source:MGI Symbol;Acc:MGI:96394]	-
ENSMUSG00000001349	12918.8	14616.9	1349.17	605.154	13767.8	977.163	3.81671	6.259e-12	6.15799e-11	Cnn1	9	22099216	22109630	+	2736	protein_coding	calponin 1 [Source:MGI Symbol;Acc:MGI:104979]	-
ENSMUSG00000026315	251.104	235.326	57.2153	31.2283	243.215	44.2218	2.46482	6.29024e-12	6.18546e-11	Serpinb8	1	107590006	107610484	+	4795	protein_coding	serine (or cysteine) peptidase inhibitor, clade B, member 8 [Source:MGI Symbol;Acc:MGI:894657]	-
ENSMUSG00000052921	112.486	106.563	10.1511	5.90806	109.524	8.02958	3.77938	6.55938e-12	6.4399e-11	Arhgef15	11	68943155	68957480	-	6483	protein_coding	Rho guanine nucleotide exchange factor (GEF) 15 [Source:MGI Symbol;Acc:MGI:3045246]	-
ENSMUSG00000024268	161.343	178.715	31.3761	21.9442	170.029	26.6602	2.6775	6.66938e-12	6.54099e-11	Celf4	18	25477632	25754157	-	8583	protein_coding	CUGBP, Elav-like family member 4 [Source:MGI Symbol;Acc:MGI:1932407]	-
ENSMUSG00000037060	1813.41	1959.2	813.01	1000.15	1886.3	906.58	1.05653	6.73797e-12	6.60129e-11	Cavin3	7	105480083	105482300	-	1662	protein_coding	caveolae associated 3 [Source:MGI Symbol;Acc:MGI:1923422]	-
ENSMUSG00000098234	529.478	528.374	210.404	163.738	528.926	187.071	1.50104	6.79605e-12	6.65469e-11	Snhg6	1	9941959	9944118	-	1146	lincRNA	small nucleolar RNA host gene 6 [Source:MGI Symbol;Acc:MGI:1921074]	-
ENSMUSG00000034265	162.479	147.634	481.716	423.692	155.057	452.704	-1.54562	6.85433e-12	6.70469e-11	Zdhhc14	17	5492557	5753811	+	3078	protein_coding	zinc finger, DHHC domain containing 14 [Source:MGI Symbol;Acc:MGI:2653229]	-
ENSMUSG00000019066	209.064	184.265	500.172	608.53	196.665	554.351	-1.49579	6.93463e-12	6.77968e-11	Rab3d	9	21907491	21918192	-	4196	protein_coding	RAB3D, member RAS oncogene family [Source:MGI Symbol;Acc:MGI:97844]	-
ENSMUSG00000030162	115.894	96.5726	8.30544	6.75207	106.234	7.52875	3.82237	7.18732e-12	7.01934e-11	Olr1	6	129485244	129507165	-	3572	protein_coding	oxidized low density lipoprotein (lectin-like) receptor 1 [Source:MGI Symbol;Acc:MGI:1261434]	-
ENSMUSG00000110545	515.844	420.702	158.726	161.206	468.273	159.966	1.5493	7.27957e-12	7.1057e-11	Gm7730	8	70010549	70011002	-	454	processed_pseudogene	predicted gene 7730 [Source:MGI Symbol;Acc:MGI:3647355]	-
ENSMUSG00000021384	26.133	11.1003	162.417	168.802	18.6167	165.61	-3.15638	7.30468e-12	7.12431e-11	Susd3	13	49230690	49248706	-	2837	protein_coding	sushi domain containing 3 [Source:MGI Symbol;Acc:MGI:1913579]	-
ENSMUSG00000035352	226.108	125.433	21.225	7.59608	175.771	14.4105	3.61987	7.3063e-12	7.12431e-11	Ccl12	11	82101845	82103400	+	537	protein_coding	chemokine (C-C motif) ligand 12 [Source:MGI Symbol;Acc:MGI:108224]	-
ENSMUSG00000030527	684.004	652.698	1279.96	1476.17	668.351	1378.07	-1.0443	7.44323e-12	7.25023e-11	Crtc3	7	80586627	80688877	-	9850	protein_coding	CREB regulated transcription coactivator 3 [Source:MGI Symbol;Acc:MGI:1917711]	-
ENSMUSG00000059991	145.436	235.326	27.6848	10.9721	190.381	19.3285	3.31003	7.98112e-12	7.7701e-11	Nptx2	5	144545902	144557478	+	2536	protein_coding	neuronal pentraxin 2 [Source:MGI Symbol;Acc:MGI:1858209]	-
ENSMUSG00000071489	2.27244	3.33009	89.5142	158.674	2.80127	124.094	-5.46784	8.03606e-12	7.8195e-11	Ptgdr	14	44851235	44859375	-	3187	protein_coding	prostaglandin D receptor [Source:MGI Symbol;Acc:MGI:102966]	-
ENSMUSG00000027130	414.72	410.711	869.303	904.777	412.716	887.04	-1.10398	8.22998e-12	8.004e-11	Slc12a6	2	112265825	112363163	+	10165	protein_coding	solute carrier family 12, member 6 [Source:MGI Symbol;Acc:MGI:2135960]	-
ENSMUSG00000040345	146.572	113.223	498.326	387.4	129.898	442.863	-1.76945	8.31134e-12	8.07468e-11	Arhgap9	10	127321964	127329943	+	3787	protein_coding	Rho GTPase activating protein 9 [Source:MGI Symbol;Acc:MGI:2143764]	-
ENSMUSG00000050359	399.949	439.572	0.922827	0	419.761	0.461413	9.89398	8.43373e-12	8.18931e-11	Sprr1a	3	92483952	92485895	-	806	protein_coding	small proline-rich protein 1A [Source:MGI Symbol;Acc:MGI:106660]	-
ENSMUSG00000003283	1096.45	1062.3	399.584	205.094	1079.38	302.339	1.83765	8.48204e-12	8.23191e-11	Hck	2	153108468	153151441	+	2092	protein_coding	hemopoietic cell kinase [Source:MGI Symbol;Acc:MGI:96052]	-
ENSMUSG00000062647	3137.1	2453.17	1390.7	1145.32	2795.13	1268.01	1.14061	8.62888e-12	8.36569e-11	Rpl7a	2	26910764	26913318	+	1781	protein_coding	ribosomal protein L7A [Source:MGI Symbol;Acc:MGI:1353472]	-
ENSMUSG00000028683	728.317	762.591	329.449	333.383	745.454	331.416	1.16945	8.7561e-12	8.48461e-11	Eif2b3	4	117019402	117087306	+	6520	protein_coding	eukaryotic translation initiation factor 2B, subunit 3 [Source:MGI Symbol;Acc:MGI:1313286]	-
ENSMUSG00000068663	505.618	517.274	1017.88	1148.7	511.446	1083.29	-1.08301	8.85081e-12	8.57192e-11	Clec16a	16	10545339	10744878	+	8368	protein_coding	C-type lectin domain family 16, member A [Source:MGI Symbol;Acc:MGI:1921624]	-
ENSMUSG00000027827	173.842	177.605	33.2218	18.5682	175.723	25.895	2.7693	8.93071e-12	8.64479e-11	Kcnab1	3	65109384	65378223	+	8593	protein_coding	potassium voltage-gated channel, shaker-related subfamily, beta member 1 [Source:MGI Symbol;Acc:MGI:109155]	-
ENSMUSG00000024420	106.805	136.534	375.59	417.784	121.669	396.687	-1.70476	9.03067e-12	8.73247e-11	Zfp521	18	13687013	13972733	-	6152	protein_coding	zinc finger protein 521 [Source:MGI Symbol;Acc:MGI:95459]	zf-C2H2
ENSMUSG00000005958	242.015	233.106	583.226	868.485	237.561	725.856	-1.61205	9.17967e-12	8.87193e-11	Ephb3	16	21204755	21223305	+	6641	protein_coding	Eph receptor B3 [Source:MGI Symbol;Acc:MGI:104770]	-
ENSMUSG00000040268	572.655	569.446	1142.46	1477.86	571.05	1310.16	-1.19845	9.375e-12	9.04661e-11	Plekha1	7	130865756	130913312	+	8527	protein_coding	pleckstrin homology domain containing, family A (phosphoinositide binding specific) member 1 [Source:MGI Symbol;Acc:MGI:2442213]	-
ENSMUSG00000050315	89.7613	64.3818	332.218	285.275	77.0715	308.746	-2.00261	9.41587e-12	9.08133e-11	Synpo2	3	123076519	123236149	-	13138	protein_coding	synaptopodin 2 [Source:MGI Symbol;Acc:MGI:2153070]	-
ENSMUSG00000047090	635.147	689.329	281.462	279.367	662.238	280.415	1.23991	9.49559e-12	9.15347e-11	Tmem198b	10	128800036	128804370	-	3363	protein_coding	transmembrane protein 198b [Source:MGI Symbol;Acc:MGI:1921077]	-
ENSMUSG00000034729	1008.96	902.455	451.262	435.508	955.709	443.385	1.10809	9.59816e-12	9.24756e-11	Mrps10	17	47368887	47381417	+	8079	protein_coding	mitochondrial ribosomal protein S10 [Source:MGI Symbol;Acc:MGI:1928139]	-
ENSMUSG00000060477	1244.16	982.377	497.404	465.049	1113.27	481.226	1.21013	1.0057e-11	9.67876e-11	Irak2	6	113638467	113695026	+	4412	protein_coding	interleukin-1 receptor-associated kinase 2 [Source:MGI Symbol;Acc:MGI:2429603]	-
ENSMUSG00000033099	879.434	896.905	411.581	424.536	888.169	418.059	1.08698	1.00613e-11	9.67876e-11	Nol12	15	78934933	78943638	+	4321	protein_coding	nucleolar protein 12 [Source:MGI Symbol;Acc:MGI:2146285]	-
ENSMUSG00000084772	104.532	95.4626	7.38261	4.22004	99.9974	5.80133	4.11828	1.01585e-11	9.76714e-11	Gm15473	6	17058806	17064996	-	1179	lincRNA	predicted gene 15473 [Source:MGI Symbol;Acc:MGI:3705105]	-
ENSMUSG00000031848	1328.24	1308.73	682.892	562.954	1318.48	622.923	1.08245	1.05615e-11	1.01495e-10	Lsm4	8	70673248	70678752	+	1038	protein_coding	LSM4 homolog, U6 small nuclear RNA and mRNA degradation associated [Source:MGI Symbol;Acc:MGI:1354692]	-
ENSMUSG00000003948	1446.41	1211.04	647.824	551.138	1328.73	599.481	1.14871	1.06902e-11	1.02625e-10	Mmd	11	90249456	90278589	+	3581	protein_coding	monocyte to macrophage differentiation-associated [Source:MGI Symbol;Acc:MGI:1914718]	-
ENSMUSG00000021550	1116.9	1184.4	575.844	573.082	1150.65	574.463	1.00224	1.08338e-11	1.03896e-10	2210016F16Rik	13	58379817	58385225	-	3051	protein_coding	RIKEN cDNA 2210016F16 gene [Source:MGI Symbol;Acc:MGI:1917403]	-
ENSMUSG00000031540	419.265	470.653	926.518	1086.24	444.959	1006.38	-1.1776	1.08817e-11	1.04302e-10	Kat6a	8	22859535	22943259	+	9180	protein_coding	K(lysine) acetyltransferase 6A [Source:MGI Symbol;Acc:MGI:2442415]	-
ENSMUSG00000032397	555.611	495.074	204.868	197.498	525.342	201.183	1.38489	1.1279e-11	1.07999e-10	Tipin	9	64281581	64305424	+	1869	protein_coding	timeless interacting protein [Source:MGI Symbol;Acc:MGI:1921571]	-
ENSMUSG00000060227	543.113	734.84	1446.99	1491.36	638.977	1469.18	-1.20093	1.18459e-11	1.1331e-10	Casc4	2	121866970	121936220	+	5858	protein_coding	cancer susceptibility candidate 4 [Source:MGI Symbol;Acc:MGI:2443129]	-
ENSMUSG00000097195	365.863	385.181	111.662	130.821	375.522	121.242	1.62982	1.19131e-11	1.13894e-10	Snhg5	9	88521050	88522929	-	1730	processed_transcript	small nucleolar RNA host gene 5 [Source:MGI Symbol;Acc:MGI:1919905]	-
ENSMUSG00000024436	401.085	392.951	141.192	132.509	397.018	136.851	1.53708	1.22617e-11	1.17106e-10	Mrps18b	17	35910379	35916389	-	2089	protein_coding	mitochondrial ribosomal protein S18B [Source:MGI Symbol;Acc:MGI:1914223]	-
ENSMUSG00000029610	612.422	565.006	241.781	238.854	588.714	240.318	1.29263	1.23823e-11	1.18198e-10	Aimp2	5	143902704	143909847	-	1654	protein_coding	aminoacyl tRNA synthetase complex-interacting multifunctional protein 2 [Source:MGI Symbol;Acc:MGI:2385237]	-
ENSMUSG00000041920	63.6283	82.1423	285.153	281.055	72.8853	283.104	-1.95688	1.24199e-11	1.18495e-10	Slc16a6	11	109450855	109473598	-	4883	protein_coding	solute carrier family 16 (monocarboxylic acid transporters), member 6 [Source:MGI Symbol;Acc:MGI:2144585]	-
ENSMUSG00000030110	264.739	243.097	69.212	54.8606	253.918	62.0363	2.0353	1.24317e-11	1.18547e-10	Ret	6	118151745	118197718	-	6763	protein_coding	ret proto-oncogene [Source:MGI Symbol;Acc:MGI:97902]	-
ENSMUSG00000008435	573.791	568.336	241.781	208.47	571.063	225.125	1.34385	1.29477e-11	1.23341e-10	Rdh13	7	4424770	4445649	-	6595	protein_coding	retinol dehydrogenase 13 (all-trans and 9-cis) [Source:MGI Symbol;Acc:MGI:1918732]	-
ENSMUSG00000037890	209.064	251.977	588.763	597.558	230.521	593.161	-1.36321	1.29663e-11	1.23455e-10	Wdr19	5	65199696	65260415	+	11278	protein_coding	WD repeat domain 19 [Source:MGI Symbol;Acc:MGI:2443231]	-
ENSMUSG00000048782	94.3062	74.372	296.227	661.703	84.3391	478.965	-2.50677	1.29986e-11	1.23676e-10	Insc	7	114743694	114850383	+	3722	protein_coding	INSC spindle orientation adaptor protein [Source:MGI Symbol;Acc:MGI:1917942]	-
ENSMUSG00000030409	2561.04	2504.23	1387.01	1082.86	2532.63	1234.94	1.03669	1.30028e-11	1.23676e-10	Dmpk	7	19083849	19093821	+	4330	protein_coding	dystrophia myotonica-protein kinase [Source:MGI Symbol;Acc:MGI:94906]	-
ENSMUSG00000051220	202.247	228.666	44.2957	20.2562	215.457	32.2759	2.74627	1.3064e-11	1.24195e-10	Ercc6l	X	102141716	102157091	-	5302	protein_coding	excision repair cross-complementing rodent repair deficiency complementation group 6 like [Source:MGI Symbol;Acc:MGI:2654144]	-
ENSMUSG00000028287	97.7149	91.0225	5.53696	2.53203	94.3687	4.03449	4.56426	1.38898e-11	1.31929e-10	1700009N14Rik	4	39450295	39451776	+	1258	protein_coding	RIKEN cDNA 1700009N14 gene [Source:MGI Symbol;Acc:MGI:1922721]	-
ENSMUSG00000029910	645.373	648.258	252.855	160.362	646.815	206.608	1.64853	1.38918e-11	1.31929e-10	Mad2l1	6	66535390	66547220	+	8390	protein_coding	MAD2 mitotic arrest deficient-like 1 [Source:MGI Symbol;Acc:MGI:1860374]	-
ENSMUSG00000024055	209.064	147.634	505.709	596.714	178.349	551.212	-1.62884	1.4374e-11	1.36231e-10	Cyp4f13	17	32924688	32947402	-	3330	protein_coding	cytochrome P450, family 4, subfamily f, polypeptide 13 [Source:MGI Symbol;Acc:MGI:2158641]	-
ENSMUSG00000004961	154.526	169.835	20.3022	29.5403	162.18	24.9212	2.69761	1.5091e-11	1.42735e-10	Syt5	7	4539765	4547541	-	2380	protein_coding	synaptotagmin V [Source:MGI Symbol;Acc:MGI:1926368]	-
ENSMUSG00000028228	449.943	529.485	1030.8	1082.02	489.714	1056.41	-1.10904	1.55447e-11	1.46952e-10	Cpne3	4	19519254	19570108	-	7131	protein_coding	copine III [Source:MGI Symbol;Acc:MGI:1917818]	-
ENSMUSG00000027510	404.494	391.841	136.578	140.949	398.167	138.764	1.52046	1.57145e-11	1.48424e-10	Rbm38	2	173020498	173034734	+	2869	protein_coding	RNA binding motif protein 38 [Source:MGI Symbol;Acc:MGI:1889294]	-
ENSMUSG00000029004	317.005	346.33	728.11	919.969	331.667	824.04	-1.31332	1.58055e-11	1.4919e-10	Kmt2e	5	23434441	23504235	+	10444	protein_coding	lysine (K)-specific methyltransferase 2E [Source:MGI Symbol;Acc:MGI:1924825]	-
ENSMUSG00000031756	199.975	217.566	48.9098	33.7603	208.77	41.3351	2.34039	1.58574e-11	1.49603e-10	Cenpn	8	116921730	116941507	+	3294	protein_coding	centromere protein N [Source:MGI Symbol;Acc:MGI:1919405]	-
ENSMUSG00000035678	159.071	140.974	24.9163	18.5682	150.022	21.7423	2.79036	1.58663e-11	1.49611e-10	Tnfsf9	17	57105325	57107757	+	1290	protein_coding	tumor necrosis factor (ligand) superfamily, member 9 [Source:MGI Symbol;Acc:MGI:1101058]	-
ENSMUSG00000018920	1140.76	1055.64	452.185	264.175	1098.2	358.18	1.61782	1.74175e-11	1.63823e-10	Cxcl16	11	70453983	70459984	-	3021	protein_coding	chemokine (C-X-C motif) ligand 16 [Source:MGI Symbol;Acc:MGI:1932682]	-
ENSMUSG00000028318	493.119	461.773	168.877	187.37	477.446	178.124	1.42167	1.83506e-11	1.72425e-10	Polr1e	4	45018583	45036565	+	3897	protein_coding	polymerase (RNA) I polypeptide E [Source:MGI Symbol;Acc:MGI:1929022]	-
ENSMUSG00000047747	121.575	119.883	480.793	346.888	120.729	413.84	-1.77659	1.86823e-11	1.75276e-10	Rnf150	8	82863356	83091268	+	17242	protein_coding	ring finger protein 150 [Source:MGI Symbol;Acc:MGI:2443860]	-
ENSMUSG00000042599	65.9007	53.2815	233.475	270.927	59.5911	252.201	-2.08246	1.90334e-11	1.7848e-10	Kdm7a	6	39136623	39206789	-	10057	protein_coding	lysine (K)-specific demethylase 7A [Source:MGI Symbol;Acc:MGI:2443388]	-
ENSMUSG00000041775	170.433	156.514	456.799	442.261	163.474	449.53	-1.45945	1.95246e-11	1.82994e-10	Mapk1ip1	7	138835823	138846273	-	1883	protein_coding	mitogen-activated protein kinase 1 interacting protein 1 [Source:MGI Symbol;Acc:MGI:1916796]	-
ENSMUSG00000031349	680.595	643.818	295.305	270.083	662.207	282.694	1.22852	1.9537e-11	1.83018e-10	Nsdhl	X	72918557	72958514	+	2853	protein_coding	NAD(P) dependent steroid dehydrogenase-like [Source:MGI Symbol;Acc:MGI:1099438]	-
ENSMUSG00000029370	111.349	101.013	10.1511	6.75207	106.181	8.45158	3.65824	1.96046e-11	1.83559e-10	Rassf6	5	90603076	90640657	-	4260	protein_coding	Ras association (RalGDS/AF-6) domain family member 6 [Source:MGI Symbol;Acc:MGI:1920496]	-
ENSMUSG00000029869	328.367	391.841	824.084	1228.03	360.104	1026.06	-1.51091	2.01289e-11	1.88183e-10	Ephb6	6	41605482	41620509	+	3773	protein_coding	Eph receptor B6 [Source:MGI Symbol;Acc:MGI:1096338]	-
ENSMUSG00000049225	279.51	297.488	645.056	793.368	288.499	719.212	-1.31822	2.01593e-11	1.88373e-10	Pdp1	4	11958184	11966452	-	4507	protein_coding	pyruvate dehyrogenase phosphatase catalytic subunit 1 [Source:MGI Symbol;Acc:MGI:2685870]	-
ENSMUSG00000031371	481.757	515.054	198.408	156.986	498.406	177.697	1.48945	2.0201e-11	1.88668e-10	Haus7	X	73437315	73459044	-	1438	protein_coding	HAUS augmin-like complex, subunit 7 [Source:MGI Symbol;Acc:MGI:1920988]	-
ENSMUSG00000027460	134.074	142.084	17.5337	5.06405	138.079	11.2989	3.62729	2.07032e-11	1.93261e-10	Angpt4	2	151911210	151945337	+	2335	protein_coding	angiopoietin 4 [Source:MGI Symbol;Acc:MGI:1336887]	-
ENSMUSG00000069520	895.341	777.021	1590.95	1909.99	836.181	1750.47	-1.06624	2.15324e-11	2.008e-10	Tmem19	10	115339674	115362501	-	3675	protein_coding	transmembrane protein 19 [Source:MGI Symbol;Acc:MGI:1914476]	-
ENSMUSG00000027913	14925.4	14240.6	377.436	88.6209	14583	233.029	5.96802	2.20572e-11	2.05487e-10	Crct1	3	93014205	93015687	-	792	protein_coding	cysteine-rich C-terminal 1 [Source:MGI Symbol;Acc:MGI:1921425]	-
ENSMUSG00000021614	579.472	553.905	171.646	232.102	566.689	201.874	1.48738	2.21305e-11	2.06068e-10	Vcan	13	89655312	89742509	-	14462	protein_coding	versican [Source:MGI Symbol;Acc:MGI:102889]	-
ENSMUSG00000029126	634.01	592.756	239.935	266.707	613.383	253.321	1.27511	2.27368e-11	2.11396e-10	Nsg1	5	38137192	38159907	-	3215	protein_coding	neuron specific gene family member 1 [Source:MGI Symbol;Acc:MGI:109149]	-
ENSMUSG00000022021	280.646	416.261	95.974	70.0527	348.454	83.0133	2.07195	2.28133e-11	2.12001e-10	Diaph3	14	86655367	87141235	-	5569	protein_coding	diaphanous related formin 3 [Source:MGI Symbol;Acc:MGI:1927222]	-
ENSMUSG00000074793	224.971	243.097	59.0609	36.2924	234.034	47.6766	2.29991	2.31711e-11	2.15218e-10	Hspa12b	2	131127280	131146321	+	3685	protein_coding	heat shock protein 12B [Source:MGI Symbol;Acc:MGI:1919880]	-
ENSMUSG00000039384	485.166	493.964	137.501	189.902	489.565	163.702	1.57849	2.34e-11	2.17127e-10	Dusp10	1	184013302	184075636	+	3042	protein_coding	dual specificity phosphatase 10 [Source:MGI Symbol;Acc:MGI:1927070]	-
ENSMUSG00000051515	272.693	233.106	55.3696	68.3647	252.9	61.8672	2.02921	2.36476e-11	2.19206e-10	Fam181b	7	93079865	93081867	+	2003	protein_coding	family with sequence similarity 181, member B [Source:MGI Symbol;Acc:MGI:1930951]	-
ENSMUSG00000061613	1085.09	1223.25	573.075	557.89	1154.17	565.483	1.02951	2.36793e-11	2.19391e-10	U2af1	17	31647082	31658754	-	974	protein_coding	U2 small nuclear ribonucleoprotein auxiliary factor (U2AF) 1 [Source:MGI Symbol;Acc:MGI:98884]	-
ENSMUSG00000021690	336.321	450.672	909.907	1054.17	393.497	982.037	-1.31931	2.37124e-11	2.19588e-10	Jmy	13	93430101	93499808	-	8858	protein_coding	junction-mediating and regulatory protein [Source:MGI Symbol;Acc:MGI:1913096]	-
ENSMUSG00000036334	97.7149	111.003	340.523	333.383	104.359	336.953	-1.6906	2.3931e-11	2.21502e-10	Igsf10	3	59316735	59344394	-	10150	protein_coding	immunoglobulin superfamily, member 10 [Source:MGI Symbol;Acc:MGI:1923481]	-
ENSMUSG00000059851	281.782	274.178	629.368	671.831	277.98	650.599	-1.22703	2.45819e-11	2.273e-10	Kmt5c	7	4740115	4747514	+	4001	protein_coding	lysine methyltransferase 5C [Source:MGI Symbol;Acc:MGI:2385262]	-
ENSMUSG00000045348	445.398	432.912	168.877	151.922	439.155	160.399	1.4538	2.57371e-11	2.37509e-10	Nyap1	5	137729899	137741607	-	5244	protein_coding	neuronal tyrosine-phosphorylated phosphoinositide 3-kinase adaptor 1 [Source:MGI Symbol;Acc:MGI:2443880]	-
ENSMUSG00000027861	227.244	215.346	22.1478	48.1085	221.295	35.1282	2.64831	2.59775e-11	2.39609e-10	Casq2	3	102086415	102146514	+	2736	protein_coding	calsequestrin 2 [Source:MGI Symbol;Acc:MGI:1309469]	-
ENSMUSG00000034189	314.733	324.129	693.966	758.764	319.431	726.365	-1.18539	2.63247e-11	2.42571e-10	Hsdl1	8	119561989	119575183	-	3235	protein_coding	hydroxysteroid dehydrogenase like 1 [Source:MGI Symbol;Acc:MGI:1919802]	-
ENSMUSG00000028914	306.779	309.698	673.663	742.728	308.239	708.196	-1.20035	2.65691e-11	2.44702e-10	Casp9	4	141793612	141815976	+	5197	protein_coding	caspase 9 [Source:MGI Symbol;Acc:MGI:1277950]	-
ENSMUSG00000039994	356.773	338.559	117.199	109.721	347.666	113.46	1.616	2.69873e-11	2.4843e-10	Timeless	10	128232065	128252941	+	6115	protein_coding	timeless circadian clock 1 [Source:MGI Symbol;Acc:MGI:1321393]	-
ENSMUSG00000022040	310.188	285.278	89.5142	86.9329	297.733	88.2235	1.75495	2.77029e-11	2.54513e-10	Ephx2	14	66084374	66124500	-	2484	protein_coding	epoxide hydrolase 2, cytoplasmic [Source:MGI Symbol;Acc:MGI:99500]	-
ENSMUSG00000044167	513.571	445.122	981.888	1181.61	479.347	1081.75	-1.17475	2.92365e-11	2.68471e-10	Foxo1	3	52268336	52353221	+	8665	protein_coding	forkhead box O1 [Source:MGI Symbol;Acc:MGI:1890077]	Fork
ENSMUSG00000114003	715.818	758.151	290.69	341.824	736.985	316.257	1.21972	2.96484e-11	2.72118e-10	Gm9616	13	3298887	3299667	+	781	processed_pseudogene	predicted gene 9616 [Source:MGI Symbol;Acc:MGI:3780024]	-
ENSMUSG00000026603	757.858	669.348	251.009	315.659	713.603	283.334	1.33139	3.01756e-11	2.76547e-10	Smyd2	1	189880492	189922363	-	2717	protein_coding	SET and MYND domain containing 2 [Source:MGI Symbol;Acc:MGI:1915889]	-
ENSMUSG00000042842	2386.06	1727.21	207.636	97.061	2056.63	152.349	3.75569	3.03296e-11	2.77665e-10	Serpinb6b	13	32965209	32979067	+	2262	protein_coding	serine (or cysteine) peptidase inhibitor, clade B, member 6b [Source:MGI Symbol;Acc:MGI:894688]	-
ENSMUSG00000079293	569.246	463.993	1100.01	1135.19	516.619	1117.6	-1.11356	3.04408e-11	2.78429e-10	Clec7a	6	129461591	129472779	-	2638	polymorphic_pseudogene	C-type lectin domain family 7, member a [Source:MGI Symbol;Acc:MGI:1861431]	-
ENSMUSG00000043391	426.082	418.481	885.914	881.145	422.282	883.529	-1.06509	3.08744e-11	2.82256e-10	2510009E07Rik	16	21649045	21694665	-	6564	protein_coding	RIKEN cDNA 2510009E07 gene [Source:MGI Symbol;Acc:MGI:1919440]	-
ENSMUSG00000030720	323.823	225.336	720.728	771.424	274.579	746.076	-1.44273	3.09952e-11	2.83221e-10	Cln3	7	126571207	126585817	-	5781	protein_coding	ceroid lipofuscinosis, neuronal 3, juvenile (Batten, Spielmeyer-Vogt disease) [Source:MGI Symbol;Acc:MGI:107537]	-
ENSMUSG00000020806	971.468	839.183	400.507	281.899	905.325	341.203	1.40903	3.17548e-11	2.89877e-10	Rhbdf2	11	116598165	116627019	-	5293	protein_coding	rhomboid 5 homolog 2 [Source:MGI Symbol;Acc:MGI:2442473]	-
ENSMUSG00000028066	366.999	418.481	140.27	123.225	392.74	131.747	1.57689	3.27755e-11	2.98609e-10	Pmf1	3	88394143	88410331	-	4063	protein_coding	polyamine-modulated factor 1 [Source:MGI Symbol;Acc:MGI:1914287]	-
ENSMUSG00000031521	1965.66	1847.09	1007.73	762.984	1906.38	885.355	1.10713	3.35829e-11	3.05665e-10	Aga	8	53511727	53523421	+	2321	protein_coding	aspartylglucosaminidase [Source:MGI Symbol;Acc:MGI:104873]	-
ENSMUSG00000047443	121.575	92.1325	10.1511	5.06405	106.854	7.60757	3.82368	3.50141e-11	3.18225e-10	Erfe	1	91366430	91374217	+	2815	protein_coding	erythroferrone [Source:MGI Symbol;Acc:MGI:3606476]	-
ENSMUSG00000037826	45.4488	38.8511	189.179	220.286	42.1499	204.733	-2.28112	3.58332e-11	3.25509e-10	Ppm1k	6	57506502	57535468	-	6022	protein_coding	protein phosphatase 1K (PP2C domain containing) [Source:MGI Symbol;Acc:MGI:2442111]	-
[truncated: 2,466 more rows]

## Sheet: cKOvsCtrl_cKO_deg_up
gene_id	cKO1	cKO2	Ctrl1_cKO	Ctrl2_cKO	cKO	Ctrl_cKO	log2FoldChange	pvalue	padj	gene_name	gene_chr	gene_start	gene_end	gene_strand	gene_length	gene_biotype	gene_description	tf_family
[truncated: 2,343 more rows]

[truncated: 1 more sheets: cKOvsCtrl_cKO_deg_down]
