# Supplementary material for: Ogt-mediated O-GlcNAcylation inhibits astrocytes activation through modulating NF-κB signaling pathway
Source: J Neuroinflammation. 2023 Jun 22;20:146. doi: 10.1186/s12974-023-02824-8 (PMC10286367; doi:10.1186/s12974-023-02824-8)
Supplement: Supplementary file 13 — Additional file 13: Table S3. Reagents and experimental model resources. [file 12974_2023_2824_MOESM13_ESM.xlsx]

## Sheet: REAGENT or RESOURSE
REAGENT or RESOURSE	SOURSE	IDENTIFIER
Antibodies
Rat anti-BrdU	Abcam	Cat#ab6326; RRID: AB_305426
Mouse anti-O-GlcNAc	Abcam	Cat#ab2739; RRID: AB_303264
Rabbit anti-Ogt	Active Motif	Cat#61355; RRID: AB_2793604
Rabbit anti-Oga	Abcam	Cat#ab124807; RRID: AB_10971848
Mouse anti-GFAP	Cell Signaling Technology	Cat#3670S; RRID: AB_561049
Rabbit anti-GFAP	Dako	Cat#Z0334; RRID: AB_10013382
Rabbit anti-EAAT1 (Glast)	Abcam	Cat#ab416; RRID: AB_304334
Rabbit anti-β-actin	ABclonal	Cat#AC026; RRID: AB_2768234
Mouse anti-Flag tag	Invitrogen	Cat#MA1-91878; RRID: AB_1957945
Rabbit anti-Iba1	Abcam	Cat#ab178847; RRID: AB_2832244
Rabbit anti-Cleaved Caspase-3	Cell Signaling Technology	Cat#9664S; RRID: AB_2070042
Rabbit anti-NF-κB p65	Cell Signaling Technology	Cat#8242S; RRID: AB_10859369
Rabbit anti-p-NF-κB p65 (S536)	Cell Signaling Technology	Cat#3033S; RRID: AB_331284
Rabbit anti-IL-1β	Abcam	Cat#ab9722; RRID: AB_308765
Rabbit anti-Histone-H3	Proteintech	Cat#17168-1-AP; RRID: AB_2716755
Rabbit anti-Aldh1l1	Abcam	Cat#ab190298; RRID: AB_2857848
Rabbit anti-HA tag	Diagbio	Cat#db5297; RRID: AB_2884937
Rabbit anti-TNF-α	Cell Signaling Technology	Cat#11948S; RRID: AB_2687962
Rabbit anti-S100β	Dako	Cat#Z0311; RRID: AB_10013383
Mouse anti-βIII-Tubulin (Tuj1)	Promega	Cat#G7121; RRID: AB_430874
Rabbit anti-IgG	Proteintech	Cat#B900610; RRID: AB_2884936
Mouse anti-Gapdh	ABclonal	Cat#AC033; RRID: AB_2769570
AlexaFluor488 goat anti-mouse	Thermo Fisher Scientific	Cat#A11001; RRID: AB_2534069
AlexaFluor488 goat anti-rabbit	Thermo Fisher Scientific	Cat#A11008; RRID: AB_143165
AlexaFluor568 goat anti-mouse	Thermo Fisher Scientific	Cat#A11004; RRID: AB_2534072
AlexaFluor568 goat anti-rabbit	Thermo Fisher Scientific	Cat#A11036; RRID: AB_10563566
AlexaFluor568 goat anti-rat	Thermo Fisher Scientific	Cat#A11077; RRID: AB_2534121
HRP-labeled Streptavidin	Beyotime Biotechnology	Cat#A0303;
Chemicals, Peptides, and Recombinant Proteins
5-Bromo-2’-deoxyuridine (BrdU)	Sigma-Aldrich	Cat#B5002
4’,6-Diamidino-2-phenylindole dihydrochloride (DAPI)	Sigma-Aldrich	Cat#D8417
Anti-Flag M2 Magnetic Beads	Sigma-Aldrich	Cat#M8823
Anti-HA Magnetic Beads	Thermo Fisher Scientific	Cat#M88837
Dynabeads Protein A	Thermo Fisher Scientific	Cat#10002D
Tamoxifen	Sigma-Aldrich	Cat#T5648
Ogt inhibitor (OSMI-4)	MedChemExpress	Cat#2260791-14-6
Amyloid β-Peptide (1-42) (human) TFA	MedChemExpress	Cat#107761-42-2
N-Acetyl-D-glucosamine	MedChemExpress	Cat#7512-17-6
Poly-D-Lysine (PDL)	Sigma-Aldrich	Cat#P6407
TRIzol Reagent	Invitrogen	Cat#15596018
DMEM	Sigma-Aldrich	Cat#D6429
DMEM/F12	Corning	Cat#10092-CVRC
Penicillin-Streptomycin (P/S)	Gibco	Cat#15070063
Bovine Serum Albumin (BSA)	Meilunbio	Cat#MB4219
Fetal Bovine Serum (FBS, New Zealand)	Gibco	Cat#10091-148
MEM	Gibco	Cat#11095-080
L-Glu	Gibco	Cat#5030-149
Sodium Pyruvate	Gibco	Cat#11360-070
Neurobasal	Gibco	Cat#21103-049
GlutaMAX Supplement	Gibco	Cat#35050061
B27	Gibco	Cat#17504-044
Trypsin-EDTA (0.25%)	Gibco	Cat#25200056
10x Earle’s Balanced Salt Solution (EBSS)	Sigma-Aldrich	Cat#E7510
Papain	Sangon Biotech	Cat#9001-73-4
1X PBS	HyClone	Cat#SH30256.01
DNase I	Sangon Biotech	Cat#9003-98-9
UltraSignal ECL	4A Biotech	Cat#4AW011
10X RIPA	abcam	Cat#ab156034
Triton-X100	Sigma-Aldrich	Cat#X100
Lipo2000	Thermo Fisher Scientific	Cat#11668019
Percoll density gradient media	GE Healthcare Life Sciences	Cat#17089102
Critical Commercial Assays
FD Rapid GolgiStainTM kit	FD Neuro-Technologies	Cat#PK401
Mouse IL-1β Uncoated ELISA Kit	Thermo Fisher Scientific	Cat#88-7013-88
Mouse TNF-αUncoated ELISA Kit	Thermo Fisher Scientific	Cat#88-7324-88
ChamQ Universal SYBR qPCR Master Mix	Vazyme	Cat#Q711-02
HiScript II Q RT SuperMix for qPCR (+gDNA wiper)	Vazyme	Cat#R223-01
Nuclear and Cytoplasmic Protein Extraction Kit	Beyotime Biotechnology	Cat#P0027
ClonExpress II One Step Cloning Kit	Vazyme	Cat#C112-01
Click-IT™ O-GlcNAc Enzymatic Labeling System	Invitrogen	Cat#C33368
Click-IT™ Biotin Protein Analysis Detection Kit	Invitrogen	Cat#C33372
Experimental Models: Organisms/Strains
Mouse: Ogtfloxp/floxp	Jackson lab	Stock Number: 004860
Mouse: Glast-CreERT2	Jackson lab	Stock Number: 012586
Mouse: 5XFAD	Jackson lab	Stock Number: 008730
