# Supplementary material for: Ogt-mediated O-GlcNAcylation inhibits astrocytes activation through modulating NF-κB signaling pathway
Source: J Neuroinflammation. 2023 Jun 22;20:146. doi: 10.1186/s12974-023-02824-8 (PMC10286367; doi:10.1186/s12974-023-02824-8)
Supplement: Supplementary file 14 — Additional file 14: Table S4. The list of primers used for qPCR, plasmids construction and and genotyping. [file 12974_2023_2824_MOESM14_ESM.xlsx]

## Sheet: qPCR primers
Gene	Forward	Reverse	RefSeq
Steap4	CTCGCCGCAGTAATGGAGAA	ATGCAGACAACCCCTTGCTT	NM_054098.3
Cxcl10	ATGACGGGCCAGTGAGAATG	TCGTGGCAATGATCTCAACAC	NM_021274.2
Clcf1	CCTCCGAGCAGGGGACT	TGTGCGATTAAGAGCTGGCA	NM_019952.5
Emp1	CCCTCACTGTGGTTGCAAATC	GAGAATTCTGGAGTATCCAGTGAGA	NM_010128.4
Serping1	AACTTGGACCAGGACGCAG	GAGAAGGCTCTATCCCCAGC	NM_009776.3
H2-D1	AAGACCTGAAAACGTGGACGG	TAATGCTCTGCAGCACCACTCT	NM_010380.3
Ggta1	CTTTCATTCGCCCGGAGGTA	TACAAGGGAAGGTGTCAGCC	NM_010283.4
Gbp2	AGCTGCACTATGTGACGGAG	AGCCCACAAAGTTAGCGGAA	NM_010260.1
Fbln5	TTTTTGGAAAGGGCAGCAACG	CAATTGCTGGTGCCGTAGTC	NM_001361987.1
Ugt1a1	TCTGTTGTGTGTGTTCGGTC	CTGCTGGAGCTGCTGAATAAC	NM_201645.2
Fkbp5	GATGATTGAACGTGGCTGGC	AGAGGTGCATGGGTCATTGG	NM_010220.4
Psmb8	TTCCCTCCCCTTGGTACTGT	GCACAGATCCAGTAACGCCA	NM_010724.2
Srgn	TGTTCAGGAACCCAACTCGC	GTCACATAGCCACGGTAGGAG	NM_011157.3
IL-1β	AGCATCCAGCTTCAAATC	CATCCCATGAGTCACAGAG	NM_008361.4
TNF-ɑ	TTCCGAATTCACTGGAGCCTCGAA	TGCACCTCAGGGAAGAATCTGGAA	NM_013693.3
Iba1	TCTCAGAATGATGCTGGGCAA	CCAGTTGGCCTCTTGTGTTCT	NM_001361501.1
Lcn2	TCTGTCCCCACCGACCAAT	GGAAAGATGGAGTGGCAGACA	NM_008491.1
S100a10	TCTTCGGCACTAGCCTCATC	AAGAGTCTGTCGAAACCTGGG	NM_009112.2
18s	AAACGGCTACCACATCCAAG	CCTCCAATGGATCCTCGTTA	NR_003278.3
Ogt	CTGGGGAACCTGCTCAAAGC	CTGCAAAGTTTGGTTGCGTCT	NM_139144.4
GFAP	AGACAGAGGAGTGGTATCGGT	GGCGATAGTCGTTAGCTTCGT	NM_001131020.1
Gapdh	CTAGGACTGGATAAGCAGGGC	GCCAAATCCGTTCACACCGA	NM_001289726.1

## Sheet: plasmids construction primers
Gene	Forward	Reverse
NF-κB p65-HA	GCACAGTGGCGGCCGCTCGAGGCCACCATGGACGATCTGTTTCCCCTCA	AACGGGCCCTCTAGACTCGAGTTAAGCGTAGTCTGGGACGTCGTATGGGTAGGAGCTGATCTGACTCAA
NF-κB p65-S370A-HA	CCCATGCTGTTACCAGCAGGGCAGATCTCAAAC	GTTTGAGATCTGCCCTGCTGGTAACAGCATGGG
NF-κB p65- S374A-HA	CCATCAGGGCAGATCGCAAACCAGGCCCTGGCC	GGCCAGGGCCTGGTTTGCGATCTGCCCTGATGG
NF-κB p65- S384A-HA	GCCTTGGCACCGTCCGCTGCCCCAGTCCTTGCC	GGCAAGGACTGGGGCAGCGGACGGTGCCAAGGC
NF-κB p65- S396A-HA	ACCATGGTCCCTTCCGCAGCCATGGTACCTCTG	CAGAGGTACCATGGCTGCGGAAGGGACCATGGT

## Sheet: genotyping primers
Gene	Forward	Reverse
Ogtfloxp/floxp	CATCTCTCCAGCCCCACAAACTG	GACGAAGCAGGAGGGGAGAGCAC
Glast-CreERT2	ATTTGCCTGCATTACCGGTCG	CAGCATTGCTGTCACTTGGTC
5XFAD	ACCCCCATGTCAGAGTTCCT	TATACAACCTTGGGGGATGG
